# Supplementary material for: Reproductive Regulation of PrRPs in Teleost: The Link Between Feeding and Reproduction
Source: Front Endocrinol (Lausanne). 2021 Nov 3;12:762826. doi: 10.3389/fendo.2021.762826 (PMC8595397; doi:10.3389/fendo.2021.762826)
Supplement: Supplementary file 1 [file DataSheet_1.zip]

Archive with 54 entries (43 files):
- Raw data/
- Raw data/.DS_Store
- __MACOSX/
- __MACOSX/Raw data/
- __MACOSX/Raw data/._.DS_Store
- Raw data/Figure1/
- Raw data/Figure1/.DS_Store
- __MACOSX/Raw data/Figure1/
- __MACOSX/Raw data/Figure1/._.DS_Store
- Raw data/Figure1/Figure1 PrRPμêÉτåƒΦé╜σ»╣μ»ö.xlsx
- __MACOSX/Raw data/Figure1/._Figure1 PrRPμêÉτåƒΦé╜σ»╣μ»ö.xlsx
- Raw data/Figure1/Figure1σàìτû1⁄2ΦìoσàëσÅèHEμƒôΦë▓/
- Raw data/Figure1/Figure1σàìτû1⁄2ΦìoσàëσÅèHEμƒôΦë▓/.DS_Store
- __MACOSX/Raw data/Figure1/Figure1σàìτû1⁄2ΦìoσàëσÅèHEμƒôΦë▓/
- __MACOSX/Raw data/Figure1/Figure1σàìτû1⁄2ΦìoσàëσÅèHEμƒôΦë▓/._.DS_Store
- Raw data/Figure1/Figure1σàìτû1⁄2ΦìoσàëσÅèHEμƒôΦë▓/HE/
- Raw data/Figure1/Figure1σàìτû1⁄2ΦìoσàëσÅèHEμƒôΦë▓/HE/.DS_Store
- __MACOSX/Raw data/Figure1/Figure1σàìτû1⁄2ΦìoσàëσÅèHEμƒôΦë▓/HE/
- __MACOSX/Raw data/Figure1/Figure1σàìτû1⁄2ΦìoσàëσÅèHEμƒôΦë▓/HE/._.DS_Store
- Raw data/Figure1/Figure1σàìτû1⁄2ΦìoσàëσÅèHEμƒôΦë▓/HE/22.tif
- __MACOSX/Raw data/Figure1/Figure1σàìτû1⁄2ΦìoσàëσÅèHEμƒôΦë▓/HE/._22.tif
- __MACOSX/Raw data/Figure1/Figure1σàìτû1⁄2ΦìoσàëσÅèHEμƒôΦë▓/._HE
- Raw data/Figure1/Figure1σàìτû1⁄2ΦìoσàëσÅèHEμƒôΦë▓/σàìτû1⁄2Φìoσàë/
- Raw data/Figure1/Figure1σàìτû1⁄2ΦìoσàëσÅèHEμƒôΦë▓/σàìτû1⁄2Φìoσàë/.DS_Store
- __MACOSX/Raw data/Figure1/Figure1σàìτû1⁄2ΦìoσàëσÅèHEμƒôΦë▓/σàìτû1⁄2Φìoσàë/
- __MACOSX/Raw data/Figure1/Figure1σàìτû1⁄2ΦìoσàëσÅèHEμƒôΦë▓/σàìτû1⁄2Φìoσàë/._.DS_Store
- Raw data/Figure1/Figure1σàìτû1⁄2ΦìoσàëσÅèHEμƒôΦë▓/σàìτû1⁄2Φìoσàë/prrp1 1.800 gc brain 1.tif
- __MACOSX/Raw data/Figure1/Figure1σàìτû1⁄2ΦìoσàëσÅèHEμƒôΦë▓/σàìτû1⁄2Φìoσàë/._prrp1 1.800 gc brain 1.tif
- Raw data/Figure1/Figure1σàìτû1⁄2ΦìoσàëσÅèHEμƒôΦë▓/σàìτû1⁄2Φìoσàë/prrp1 1.800 gc brain 3.tif
- __MACOSX/Raw data/Figure1/Figure1σàìτû1⁄2ΦìoσàëσÅèHEμƒôΦë▓/σàìτû1⁄2Φìoσàë/._prrp1 1.800 gc brain 3.tif
- Raw data/Figure1/Figure1σàìτû1⁄2ΦìoσàëσÅèHEμƒôΦë▓/σàìτû1⁄2Φìoσàë/prrp1 1.800 gc brain 5.tif
- __MACOSX/Raw data/Figure1/Figure1σàìτû1⁄2ΦìoσàëσÅèHEμƒôΦë▓/σàìτû1⁄2Φìoσàë/._prrp1 1.800 gc brain 5.tif
- __MACOSX/Raw data/Figure1/Figure1σàìτû1⁄2ΦìoσàëσÅèHEμƒôΦë▓/._σàìτû1⁄2Φìoσàë
- __MACOSX/Raw data/Figure1/._Figure1σàìτû1⁄2ΦìoσàëσÅèHEμƒôΦë▓
- __MACOSX/Raw data/._Figure1
- Raw data/Figure10 Φäæτ╗åΦâ₧μò░μì«.xlsx
- __MACOSX/Raw data/._Figure10 Φäæτ╗åΦâ₧μò░μì«.xlsx
- Raw data/Figure11 μæäΘúƒσ«₧Θ¬îμ▒çμÇ╗.xlsx
- __MACOSX/Raw data/._Figure11 μæäΘúƒσ«₧Θ¬îμ▒çμÇ╗.xlsx
- Raw data/Figure2 prrpσÅùΣ╜ôσà¿μ▒çμÇ╗.xlsx
- __MACOSX/Raw data/._Figure2 prrpσÅùΣ╜ôσà¿μ▒çμÇ╗.xlsx
- Raw data/Figure3 PrRP1Φ╜1⁄4σ╜òτ╗äGOσÅèKEGGσêåμ₧É.xlsx
- __MACOSX/Raw data/._Figure3 PrRP1Φ╜1⁄4σ╜òτ╗äGOσÅèKEGGσêåμ₧É.xlsx
- Raw data/Figure4 σÄƒΣ╗úτ╗åΦâ₧μò░μì«μ▒çμÇ╗.xlsx
- __MACOSX/Raw data/._Figure4 σÄƒΣ╗úτ╗åΦâ₧μò░μì«μ▒çμÇ╗.xlsx
- Raw data/Figure5 σÄƒΣ╗úτ╗åΦâ₧μò░μì«μ▒çμÇ╗.xlsx
- __MACOSX/Raw data/._Figure5 σÄƒΣ╗úτ╗åΦâ₧μò░μì«μ▒çμÇ╗.xlsx
- Raw data/Figure6.7 prrp1.2Σ┐íσÅ╖ΘÇÜΦ╖»μ▒çμÇ╗.xlsx
- __MACOSX/Raw data/._Figure6.7 prrp1.2Σ┐íσÅ╖ΘÇÜΦ╖»μ▒çμÇ╗.xlsx
- Raw data/Figure8 LH promoterμ▒çμÇ╗.xlsx
- __MACOSX/Raw data/._Figure8 LH promoterμ▒çμÇ╗.xlsx
- Raw data/Figure9 Φà╣Φàöμ│¿σ░äσ«₧Θ¬îμ▒çμÇ╗.xlsx
- __MACOSX/Raw data/._Figure9 Φà╣Φàöμ│¿σ░äσ«₧Θ¬îμ▒çμÇ╗.xlsx
- __MACOSX/._Raw data
