# Supplementary material for: Reproductive Regulation of PrRPs in Teleost: The Link Between Feeding and Reproduction
Source: Front Endocrinol (Lausanne). 2021 Nov 3;12:762826. doi: 10.3389/fendo.2021.762826 (PMC8595397; doi:10.3389/fendo.2021.762826)
Supplement: Supplementary file 1 [file DataSheet_1.zip › Raw data/Figure1/Figure1 PrRPμêÉτåƒΦé╜σ»╣μ»ö.xlsx]

## Sheet: Sheet1
Grass carp	SPEIDPFWYVGRGVRPIGRF-NH2	1
Zebrafish	SPEIDPFWYVGRGVRPIGRF-NH2	1
salmon	SPEIDPFWYVGRGVRPIGRF-NH2	1
Alligator	SPEIDPFWYVGRGVRPIGRF-NH2	1
Chicken	SPEIDPFWYVGRGVRPIGRF-NH2	1
Frog	SPEIDPYWYVGRGVRPIGRF-NH2	0.95
Chinese sturgeon	NPDIDPFWYVGRGVRPIGRF-NH2	0.85
Grass carp	DPNIDAVWYKGRGIRPVGRF-NH2	1
Zebrafish	DPNIDAMWYKDRGIRPVGRF-NH2	0.9
Chinese sturgeon	NPDIDASWYTGRGIRPVGRF-NH2	0.75
Alligator	NPDIDPSWYTGRGIRPVGRF-NH2	0.75
Chicken	NPDIDPSWYTGRGIRPVGRF-NH2	0.75
Mouse	TPDINPAWYTGRGIRPVGRF-NH2	0.7
Human	TPDINPAWYASRGIRPVGRF-NH2	0.65
