# Supplementary material for: Reproductive Regulation of PrRPs in Teleost: The Link Between Feeding and Reproduction
Source: Front Endocrinol (Lausanne). 2021 Nov 3;12:762826. doi: 10.3389/fendo.2021.762826 (PMC8595397; doi:10.3389/fendo.2021.762826)
Supplement: Supplementary file 1 [file DataSheet_1.zip › Raw data/Figure10 Φäæτ╗åΦâ₧μò░μì«.xlsx]

## Sheet: Sheet1
		CTR	E2						CTR	E2
	prrp1	1	1.32		0.08	0.11		prrp1a	1	2.26		0.08	0.19
	prrp2	1	0.96		0.1	0.05		prrp1b	1	2.14		0.04	0.14
	gnrh2	1	1.02		0.04	0.08		prrp2a	1	1.37		0.06	0.11
	gnrh3	1	2.33		0.12	0.21		prrp2b	1	2.25		0.07	0.24
