# Supplementary material for: Reproductive Regulation of PrRPs in Teleost: The Link Between Feeding and Reproduction
Source: Front Endocrinol (Lausanne). 2021 Nov 3;12:762826. doi: 10.3389/fendo.2021.762826 (PMC8595397; doi:10.3389/fendo.2021.762826)
Supplement: Supplementary file 1 [file DataSheet_1.zip › Raw data/Figure11 μæäΘúƒσ«₧Θ¬îμ▒çμÇ╗.xlsx]

## Sheet: Sheet1
0h	5.2	5.23333		0h	5.23333
	4.3			1h	10.3667
	6.5			3h	7.23333
	4.4			6h	5.41667
	4.9
	6.1
1h	9.5	10.3667
	12.5
	11.4
	10.9
	9.1
	8.8
3h	5.9	7.23333
	6.8
	8.1
	6.7
	7.2
	8.7
6h	4.2	5.41667
	6.5
	5.5
	5.2
	5.8
	5.3
	prrp1	prrp2
0h	100	100
1h	151.956	245.125
3h	107.647	215.253
6h	95.6847	153.96
	4.82603	5.28221
	4.66833	9.04848
	6.4132	7.00145
	5.69625	8.33812
