# Supplementary material for: Reproductive Regulation of PrRPs in Teleost: The Link Between Feeding and Reproduction
Source: Front Endocrinol (Lausanne). 2021 Nov 3;12:762826. doi: 10.3389/fendo.2021.762826 (PMC8595397; doi:10.3389/fendo.2021.762826)
Supplement: Supplementary file 1 [file DataSheet_1.zip › Raw data/Figure2 prrpσÅùΣ╜ôσà¿μ▒çμÇ╗.xlsx]

## Sheet: prrpr2b
	prrp1	prrp2	hprrp					EC50 (nM)
ctr	1	1	1		100		PrRP1	482.9
1nm	1.12242	1.00418	1.06844				PrRP2	344.5
10nm	1.45216	2.03728	1.41536				hPrRP	1.653
100nm	2.38975	6.04634	1.64392
1um	5.46778	9.19094	1.82786
10um	7.26871	12.7434	1.86201
	482.9	344.5	1.653
	0.0275515	0.0779414	0.0525873
	0.0996737	0.164051	0.0720346
	0.219093	0.0676918	0.142095
	0.448497	0.480526	0.123036
	0.450664	0.960197	0.173567
	0.537136	1.27761	0.235834

## Sheet: prrpr2a
	prrp1	prrp2	hprrp
ctr	1	1	1
1nm	2.05234	2.07046	1.04764
10nm	2.24161	2.69027	0.901006
100nm	2.65914	12.7184	0.766874
1um	9.02581	19.2555	1.63764
10um	13	21	1.8081
	720.3	78.9	940
	0.0676104	0.0743716	0.0311574
	0.143316	0.0945244	0.208498
	0.121065	0.397892	0.0750327
	0.0948895	0.644749	0.0614567
	0.365984	0.464259	0.264959
	0.0638009	0.0379783	0.0174063

## Sheet: prrpr1a
	prrp1	prrp2	hprrp
ctr	1	1	1
1nm	1.18725	0.844784	0.946541
10nm	1.53358	0.89296	1.08349
100nm	2.46468	0.928881	1.05566
1um	3.23336	1.15726	1.16258
10um	3.60026	2.11405	1.58711
	85.3	3162	1113
	0.0431244	0.0858804	0.0106733
	0.0389687	0.0208969	0.0953427
	0.111479	0.0386987	0.0995849
	0.0845216	0.0610201	0.000222361
	0.0760413	0.0732661	0.118963
	0.0218061	0.032405	0.0504759

## Sheet: prrpr1b
	prrp1	prrp2	hprrp
ctr	1	1	1
1nm	1.18771	1.08042	1.05688
10nm	1.63338	1.09263	1.09164
100nm	3.52379	1.3146	1.38364
1um	7.43413	4.23983	3.36708
10um	8.25341	5.62924	7.0457
	192.8	615.3	2176
	0.0651634	0.0742821	0.0351274
	0.0421171	0.132606	0.0576519
	0.0748818	0.063785	0.110655
	0.564655	0.100763	0.196628
	0.614746	0.0452961	0.212423
	0.523141	0.258613	0.255456

## Sheet: hprrpr
	prrp1	prrp2	hprrp
ctr	1	1	1
1nm	0.92767	1.46103	1.41595
10nm	1.39592	2.14866	1.51973
100nm	2.24306	4.26326	2.32819
1um	3.51787	4.98166	3.33362
10um	4.12027	6.02489	4.97341
	181.7	52.4	191.2
	0.0233077	0.0626531	0.0788369
	0.0222241	0.0875115	0.0925118
	0.151935	0.0380713	0.0582686
	0.148783	0.060199	0.0852357
	0.0923868	0.316026	0.180048
	0.127566	0.412225	0.117796
