# Supplementary material for: Reproductive Regulation of PrRPs in Teleost: The Link Between Feeding and Reproduction
Source: Front Endocrinol (Lausanne). 2021 Nov 3;12:762826. doi: 10.3389/fendo.2021.762826 (PMC8595397; doi:10.3389/fendo.2021.762826)
Supplement: Supplementary file 1 [file DataSheet_1.zip › Raw data/Figure3 PrRP1Φ╜1⁄4σ╜òτ╗äGOσÅèKEGGσêåμ₧É.xlsx]

## Sheet: 原稿
seq_id	CTR_count	A_count	A/CTR	CTR_fpkm	A_fpkm	log2FC(A/CTR)	p-value	FDR	significant	regulate	NR_Description	Swissprot_Description	String_description	KEGG_GENE
CI01000034_02585852_02587541.path1	3879171	4170447	1.07509	291581	295339	0.02	0.0727	0.23	no	up	RecName: Full=Somatotropin; AltName: Full=Growth hormone; Flags: Precursor SOMA_HYPMO RecName: Full=Somatotropin; AltName: Full=Growth hormo	RecName: Full=Somatotropin; AltName: Full=Growth hormone; Flags: Precursor SOMA_HYPMO RecName: Full=Somatotropin; AltName: Full=Growth hormo	growth hormone 1	GH
CI01000062_03601436_03604051.path1	1818539	2147722	1.18102	127456	141819	0.15	9.9e-05	0.00195	no	up	pro-opiomelanocortin [Gobiocypris rarus]	RecName: Full=Pro-opiomelanocortin-1; Short=POMC-1; AltName: Full=Corticotropin-lipotropin 1; AltName: Full=Corticotropin-lipotropin I; AltName: Full=Pro-opiomelan	proopiomelanocortin	POMC
CI01000314_01617434_01617974.path1	331974	449665	1.35452	43405.9	55392.4	0.35	3.97e-12	1.3e-09	no	up	RecName: Full=Glycoprotein hormones alpha chain; AltName: Full=GTH-alpha; AltName: Full=Gonadotropin alpha chain; Flags: Precursor [Ctenopharyngodon	RecName: Full=Glycoprotein hormones alpha chain; AltName: Full=GTH-alpha; AltName: Full=Gonadotropin alpha chain; Flags: Precursor [Ctenopharyngodon idella]	glycoprotein hormones, alpha polypeptide	CGA
CI01000028_06699921_06724610.path1	355713	367723	1.03376	12217.8	11899.6	-0.04	0.359	0.608	no	down	PREDICTED: secretogranin-3 isoform X1 [Anolis carolinensis]	RecName: Full=Secretogranin-3; AltName: Full=Secretogranin III; Short=SgIII; Flags: Precursor	_	_
CI01000054_01227110_01229796.path1	199742	234847	1.17575	7711.8	8542.57	0.15	0.000153	0.00275	no	up	PREDICTED: elongation factor 1-alpha 1 [Otolemur garnettii]	RecName: Full=Elongation factor 1-alpha; Short=EF-1-alpha [Danio rerio]	Elongation factor 1-alpha (EF-1-alpha); This protein promotes the GTP-dependent binding of a [...]	EEF1A
CI01000645_00013970_00014494.path1	134813	160747	1.19237	16916.2	19003.3	0.17	4.25e-05	0.00102	no	up	prolactin [Ctenopharyngodon idella]	RecName: Full=Prolactin; Short=PRL; Flags: Precursor	prolactin	PRL
CI01000028_00801939_00810126.path1	143403	160313	1.11792	8960.87	9437.95	0.07	0.00783	0.051	no	up	somatolactin alpha [Ctenopharyngodon idella]	RecName: Full=Somatolactin; Short=SL; Flags: Precursor [Oncorhynchus keta]	somatolactin alpha	GH
CI01000206_00541974_00549280.path1	101718	125058	1.22946	10551.1	12221.6	0.21	1.85e-06	8.31e-05	no	up	PREDICTED: neuromedin-S [Danio rerio]	_	Neuromedin s Fragment	_
CI01000340_14134961_14138081.path1	88804	101985	1.14843	7986.89	8641.69	0.11	0.00115	0.0128	no	up	thyrotropin beta subunit [Ctenopharyngodon idella]	RecName: Full=Thyrotropin subunit beta; AltName: Full=Thyroid-stimulating hormone subunit beta; Short=TSH-B; Short=TSH-beta; AltName: Full=Thyrotropin beta chain; Fla	thyroid stimulating hormone, beta subunit	TSHB
CI01000029_02054840_02058175.path1	78787	84488	1.07236	2517.2	2543.16	0.01	0.0841	0.251	no	up	PREDICTED: clusterin [Astyanax mexicanus]	RecName: Full=Clusterin; AltName: Full=51.5 kDa protein; Contains: RecName: Full=Clusterin beta chain; Contains: RecName: Full=Clusterin alpha chain; Flags: Precurso	clusterin	CLU
CI01000242_00475400_00477268.path1	75104	80441	1.07106	2346.52	2367.86	0.01	0.0891	0.26	no	up	secretogranin II precursor [Carassius auratus]	RecName: Full=Secretogranin-2; AltName: Full=Chromogranin-C; AltName: Full=Secretogranin II; Short=SgII; Contains: RecName: Full=Secretoneurin; Short=SN; Flags: Precu	_	_
CI01000006_12876023_12888072.path1	77808	78703	1.0115	2038.12	1942.29	-0.07	0.668	0.849	no	down	PREDICTED: nose resistant to fluoxetine protein 6-like [Danio rerio]	_	_	_
CI01000343_01586941_01613961.path1	68588	70823	1.03259	2076.23	2019.85	-0.04	0.375	0.626	no	down	aldehyde dehydrogenase family 1 member A3 [Danio rerio]	RecName: Full=Aldehyde dehydrogenase family 1 member A3; AltName: Full=Aldehyde dehydrogenase 6; AltName: Full=Retinaldehyde dehydrogenase 3; Short=RALDH-3; Short=	aldehyde dehydrogenase 1 family, member A3	E1.2.1.5
CI01000325_06971853_06973665.path1	60977	70654	1.1587	4332.25	4729.35	0.13	0.000578	0.00764	no	up	neuroendocrine protein 7B2 precursor [Danio rerio]	RecName: Full=Neuroendocrine protein 7B2; AltName: Full=Pituitary polypeptide; AltName: Full=Secretogranin V; AltName: Full=Secretogranin-5; AltName: Full=Secretory	secretogranin V	_
CI01000046_03794654_03799486.path1	63358	69927	1.10368	2261.03	2351.08	0.06	0.0181	0.0905	no	up	Actin, cytoplasmic 2 [Tupaia chinensis]	RecName: Full=Actin, cytoplasmic 1; AltName: Full=Beta-actin; Contains: RecName: Full=Actin, cytoplasmic 1, N-terminally processed ACTB_CTEI	Beta-actin (Fragment); Actins are highly conserved proteins that are involved in various typ [...]	ACTB_G1
CI01000039_03190180_03192097.path1	62593	69220	1.10587	3172.33	3305.23	0.06	0.0161	0.0835	no	up	PREDICTED: cathepsin La isoform X1 [Danio rerio]	RecName: Full=Cathepsin L1; AltName: Full=Cathepsin L; Contains: RecName: Full=Cathepsin L1 heavy chain; Contains: RecName: Full=Cathepsin L1 light chain; Flags:	cathepsin L1, a	CTSL
CI01000024_04736967_04751675.path1	54910	67017	1.22049	973.08	1118.92	0.2	4.44e-06	0.000172	no	up	PREDICTED: tetratricopeptide repeat protein 26 [Saimiri boliviensis boliviensis]	RecName: Full=40S ribosomal protein SA; AltName: Full=37 kDa laminin receptor precursor; Short=37LRP; AltName: Full=37/67 kDa laminin receptor; Short=LRP/LR; AltNam	40S ribosomal protein SA (Laminin receptor 1)(LamR)(37/67 kDa laminin receptor)(LRP/LR)(Lami [...]	RP-SAe, RPSA
CI01122748_00000212_00001290.path1	57525	66352	1.15345	8063.53	8762.73	0.12	0.000839	0.0102	no	up	cytochrome c oxidase subunit I [Biwia zezera]	RecName: Full=Cytochrome c oxidase subunit 1; AltName: Full=Cytochrome c oxidase polypeptide I (mitochondrion) [Carassius auratus]	_	COX1
CI01000034_04997343_04999344.path1	49662	60948	1.22726	2484.59	2872.81	0.21	2.5e-06	0.000107	no	up	40S ribosomal protein S2 [Danio PREDICTED: 40S ribosomal protein S2 isoform X1 [Danio rerio]	RecName: Full=40S ribosomal protein S2 [Rattus norvegicus]	ribosomal protein S2	RP-S2e, RPS2
CI01000049_03864331_03867898.path1	49675	60818	1.22432	4366.73	5036.95	0.21	3.24e-06	0.000131	no	up	RecName: Full=Translationally-controlled tumor protein homolog; Short=TCTP translationally controlled tumor protein [Labeo rohita]	RecName: Full=Translationally-controlled tumor protein homolog; Short=TCTP	Translationally-controlled tumor protein homolog (TCTP); Involved in calcium binding and mic [...]	_
CI01000006_12380830_12394437.path1	63989	58677	0.916986	1582.87	1367.49	-0.21	0.0808	0.245	no	down	neuroendocrine convertase 1 precursor [Danio rerio]	RecName: Full=Neuroendocrine convertase 1; Short=NEC 1; AltName: Full=Prohormone convertase 1; AltName: Full=Proprotein convertase 1; Short=PC1; Flags: Precursor [Rattu	proprotein convertase subtilisin/kexin type 1	PCSK1
CI01000345_01145593_01151483.path1	51133	57283	1.12027	2470.8	2607.82	0.08	0.00715	0.0481	no	up	40S ribosomal protein S4, X isoform [Danio rerio]	RecName: Full=40S ribosomal protein S4, X isoform [Danio rerio]	40S ribosomal protein S4, X isoform	RP-S4e, RPS4
CI01000304_14352375_14355516.path1	45512	52160	1.14607	1091.12	1178.15	0.11	0.00142	0.015	no	up	heat shock cognate 70 [Megalobrama heat shock cognate 70 [Megalobrama amblycephala]	RecName: Full=Heat shock cognate 71 kDa protein; AltName: Full=Heat shock 70 kDa protein 8 [Danio rerio]	Heat shock cognate 71 kDa protein (Heat shock 70 kDa protein 8)	HSPA1_8
CI01000000_11600258_11602519.path1	43089	50446	1.17074	1811.99	1998.63	0.14	0.000253	0.00403	no	up	PREDICTED: ADP/ATP translocase 2 [Astyanax mexicanus]	RecName: Full=ADP/ATP translocase 2; AltName: Full=ADP,ATP carrier protein 2; AltName: Full=ADP,ATP carrier protein, fibroblast isoform; AltName: Full=Adenine nucl	solute carrier family 25 alpha, member 5	SLC25A4S, ANT
CI01000118_00169241_00173836.path1	46813	49371	1.05464	1046.52	1039.85	-0.01	0.177	0.399	no	down	secretogranin II [Ctenopharyngodon idella]	RecName: Full=Secretogranin-2; AltName: Full=Chromogranin-C; AltName: Full=Secretogranin II; Short=SgII; Contains: RecName: Full=Secretoneurin; Short=SN; Flags: Precurs	secretogranin II	_
CI01000119_00083351_00089422.path1	40693	48436	1.19028	1391.55	1560.51	0.17	5.75e-05	0.00128	no	up	ribosomal protein S6 [Hypophthalmichthys nobilis]	RecName: Full=40S ribosomal protein S6 RS6_HUMAN RecName: Full=40S ribosomal protein S6; AltName: Full=Phosphoprotein NP33 [Homo sapiens]	ribosomal protein S6	RP-S6e, RPS6
CI01000300_09658054_09661559.path1	40349	46417	1.15039	2626.8	2847	0.12	0.00108	0.0123	no	up	40S ribosomal protein S3a [Danio RS3A_DANRE RecName: Full=40S ribosomal protein S3a [Danio rerio]	RecName: Full=40S ribosomal protein S3a [Danio rerio]	40S ribosomal protein S3a	RP-S3Ae, RPS3A
CI01000005_06199038_06247505.path1	44510	45866	1.03047	1275.41	1238.22	-0.04	0.402	0.648	no	down	neuroendocrine convertase 2 precursor [Danio rerio]	RecName: Full=Neuroendocrine convertase 2; Short=NEC 2; AltName: Full=KEX2-like endoprotease 2; AltName: Full=Prohormone convertase 2; AltName: Full=Proprotein conv	proprotein convertase subtilisin/kexin type 2	PCSK2
CI01000300_00474917_00476427.path1	39701	43557	1.09713	1855.02	1917.44	0.05	0.0263	0.118	no	up	beta-actin [Tigriopus japonicus]	RecName: Full=Actin, cytoplasmic 1; AltName: Full=Beta-actin-1; Contains: RecName: Full=Actin, cytoplasmic 1, N-terminally processed [Danio rerio]	Actin, cytoplasmic 1 (Beta-actin-1) [Contains Actin, cytoplasmic 1, N-terminally processed]; [...]	ACTB_G1
CI01000029_07365981_07371241.path1	39303	42865	1.09063	995.98	1023.39	0.04	0.0366	0.147	no	up	heat shock protein 90 beta [Megalobrama amblycephala]	RecName: Full=Heat shock protein HSP 90-beta [Danio rerio]	Heat shock protein HSP 90-beta ; Molecular chaperone. Has ATPase activity (By similarity)	htpG, HSP90A
CI01000170_00095190_00099090.path1	36435	42301	1.161	1989.14	2175.78	0.13	0.000524	0.00712	no	up	large ribosomal protein P0 [Hypophthalmichthys molitrix]	RecName: Full=60S acidic ribosomal protein P0; AltName: Full=60S ribosomal protein L10E [Danio rerio]	60S acidic ribosomal protein P0 (L10E); Ribosomal protein P0 is the functional equivalent of [...]	RP-LP0, RPLP0
CI01000325_01616569_01620109.path1	40873	40811	0.998483	1664.81	1566.11	-0.09	0.888	0.975	no	down	brain creatine kinase b [Danio brain-subtype creatine kinase [Danio rerio]	RecName: Full=Creatine kinase B-type; AltName: Full=B-CK; AltName: Full=Creatine kinase B chain [Gallus gallus]	brain creatine kinase b	E2.7.3.2
CI01000027_02059709_02072254.path1	34226	40089	1.1713	825.63	911.12	0.14	0.000252	0.00402	no	up	glyceraldehyde 3-phosphate dehydrogenase 2 [Danio rerio]	RecName: Full=Glyceraldehyde-3-phosphate dehydrogenase 2 [Danio rerio]	glyceraldehyde-3-phosphate dehydrogenase, spermatogenic ; May play an important role in regu [...]	GAPDHS
CI01000004_08875722_08877149.path1	29801	36810	1.23519	2240.02	2606.78	0.22	1.42e-06	6.78e-05	no	up	PREDICTED: 40S ribosomal protein S8 [Monodelphis domestica]	RecName: Full=40S ribosomal protein S8 [Danio rerio]	40S ribosomal protein S8	RP-S8e, RPS8
CI01000325_09788977_09798073.path1	34841	36311	1.04219	576.09	565.66	-0.03	0.278	0.522	no	down	Influenza virus NS1A binding protein a [Danio rerio]	RecName: Full=Influenza virus NS1A-binding protein homolog A; Short=NS1-BP homolog A; Short=NS1-binding protein homolog A [Danio rerio]	_	NS1BP
CI01000000_15875749_15884489.path1	30950	35760	1.15541	1060.71	1154.65	0.12	0.000796	0.0098	no	up	RecName: Full=Elongation factor 1-gamma; Short=EF-1-gamma; AltName: Full=eEF-1B gamma elongation factor-1 gamma [Carassius auratus]	RecName: Full=Elongation factor 1-gamma; Short=EF-1-gamma; AltName: Full=eEF-1B gamma	Elongation factor 1-gamma (EF-1-gamma)(eEF-1B gamma); Probably plays a role in anchoring the [...]	EEF1G
CI01000010_01239096_01245966.path1	28748	35429	1.2324	678.76	788.1	0.22	1.85e-06	8.31e-05	no	up	Fanconi anemia group E protein [Danio rerio]	RecName: Full=60S ribosomal protein L10a [Danio rerio]	Fanconi anemia, complementation group E	FANCE
CI01000086_02866143_02871826.path1	31449	33433	1.06309	770.59	771.81	0	0.128	0.327	no	up	PREDICTED: poly A binding protein, cytoplasmic 1 a isoform X1 [Danio rerio]	RecName: Full=Polyadenylate-binding protein 1; Short=PABP-1; Short=Poly(A)-binding protein 1 [Mus musculus]	poly A binding protein, cytoplasmic 1 a	PABPC
CI01000300_08929738_08949191.path1	27943	33152	1.18642	318.28	355.77	0.16	8.45e-05	0.00172	no	up	replication factor C subunit 1 [Danio rerio]	RecName: Full=Replication factor C subunit 1; AltName: Full=Activator 1 140 kDa subunit; Short=A1 140 kDa subunit; AltName: Full=Activator 1 large subunit; AltName:	replication factor C (activator 1) 1, 145kDa	RFC1
CI01000009_02591882_02593586.path1	28536	33085	1.15941	1720.94	1879.84	0.13	0.000612	0.008	no	up	60S ribosomal protein L8 [Danio PREDICTED: 60S ribosomal protein L8 isoform X1 [Danio rerio]	RecName: Full=60S ribosomal protein L8 [Danio rerio]	60S ribosomal protein L8	RP-L8e, RPL8
CI01000095_04358210_04362581.path1	27030	32963	1.2195	2051.56	2357.12	0.2	5.8e-06	0.000209	no	up	Ribosomal protein S5 [Danio rerio]	RecName: Full=40S ribosomal protein S5; Contains: RecName: Full=40S ribosomal protein S5, N-terminally processed [Homo sapiens]	ribosomal protein S5	RP-S5e, RPS5
CI01000000_05682295_05683192.path1	32994	32648	0.989513	4313.99	4021.78	-0.1	0.954	1	no	down	_	_	_	_
CI01000043_03539141_03543311.path1	25787	31947	1.23888	1892.59	2209.04	0.22	1.08e-06	5.44e-05	no	up	PREDICTED: 60S ribosomal protein L13-like isoform X1 [Maylandia zebra]	RecName: Full=60S ribosomal protein L13	60S ribosomal protein L13	RP-L13e, RPL13
CI01000319_01578459_01579707.path1	26308	31883	1.21191	3622.44	4136.08	0.19	1.11e-05	0.000349	no	up	60S acidic ribosomal protein P1 [Danio rerio]	RecName: Full=60S acidic ribosomal protein P1 [Gallus gallus]	ribosomal protein, large, P1	RP-LP1, RPLP1
CI01069478_00000229_00003699.path1	33544	31311	0.933431	1662.17	1461.76	-0.19	0.18	0.402	no	down	eukaryotic translation elongation factor 2b [Danio rerio]	RecName: Full=Elongation factor 2; Short=EF-2 [Bos taurus]	Elongation factor 2 (EF-2) [Taeniopygia guttata]	EEF2
CI01000313_01716967_01719318.path1	26590	31240	1.17488	2224.32	2462.1	0.15	0.000205	0.00343	no	up	ribosomal protein L13a [Danio rerio]	RecName: Full=60S ribosomal protein L13a; AltName: Full=Transplantation antigen P198 homolog, partial [Salmo trutta]	ribosomal protein L13a	RP-L13Ae, RPL13A
CI01000320_03644131_03647944.path1	26702	30919	1.15793	2026.66	2210.96	0.13	0.000688	0.00879	no	up	60S ribosomal protein L15 [Danio RL15_CTEID RecName: Full=60S ribosomal protein L15 ribosomal protein L15 [Ct	RecName: Full=60S ribosomal protein L15	ribosomal protein L15	RP-L15e, RPL15
CI01000299_06532144_06534604.path1	23775	30488	1.28236	2055.13	2482.93	0.27	1.85e-08	1.76e-06	no	up	60S ribosomal protein l24 [Ictalurus punctatus]	RecName: Full=60S ribosomal protein L24	60S ribosomal protein L24 ; Plays an essential role in early embryonic development	RP-L24e, RPL24
CI01000138_00914206_00922327.path1	24061	28628	1.18981	1177.27	1319.69	0.16	6.78e-05	0.00146	no	up	receptor for activated C kinase 1 [Sander vitreus]	RecName: Full=Guanine nucleotide-binding protein subunit beta-2-like 1; AltName: Full=Receptor of activated protein kinase C; Short=RACK [Danio rerio]	Guanine nucleotide-binding protein subunit beta-2-like 1 (Guanine nucleotide-binding protein [...]	RACK1
CI01000013_11287928_11292308.path1	20686	28388	1.37233	2952.85	3817.83	0.37	1.31e-12	4.82e-10	no	up	_	_	_	_
CI01000105_01165218_01168253.path1	25154	28249	1.12304	2186.48	2313.44	0.08	0.00655	0.0453	no	up	ferritin heavy chain [Danio rerio]	RecName: Full=Ferritin, heavy subunit; Short=Ferritin H [Salmo salar]	ferritin, heavy polypeptide 1 ; Stores iron in a soluble, non-toxic, readily available form. [...]	FTH1
CI01000339_07289908_07291636.path1	23113	28211	1.22057	2381.61	2738.73	0.2	5.62e-06	0.000203	no	up	ribosomal protein L12 [Hypophthalmichthys nobilis]	RecName: Full=60S ribosomal protein L12 [Mus musculus]	ribosomal protein L12	RP-L12e, RPL12
CI01000112_02565726_02573879.path1	24766	27621	1.11528	1293.1	1358.73	0.07	0.0103	0.0615	no	up	tissue inhibitor of metalloproteinase 2 [Ctenopharyngodon idella]	RecName: Full=Metalloproteinase inhibitor 2; AltName: Full=Collagenase inhibitor; AltName: Full=Tissue inhibitor of metalloproteinases 2; Short=TIMP-2; Flags: Precur	tissue inhibitor of metalloproteinase 2b	_
CI01000006_00488543_00492255.path1	22161	26958	1.21646	2268.49	2599.88	0.2	8.09e-06	0.000273	no	up	40S ribosomal protein S14 [Scophthalmus maximus]	RecName: Full=40S ribosomal protein S14 [Homo sapiens]	ribosomal protein S14	RP-S14e, RPS14
CI01000321_00441382_00448773.path1	22319	26569	1.19042	1790.05	2007.62	0.17	6.63e-05	0.00144	no	up	unnamed protein product [Oncorhynchus mykiss]	RecName: Full=40S ribosomal protein S18 [Danio rerio]	40S ribosomal protein S18 ; Located at the top of the head of the 40S subunit, it contacts s [...]	RP-S18e, RPS18
CI01000204_00150174_00152745.path1	21533	25790	1.1977	2030.54	2291.27	0.17	3.79e-05	0.000925	no	up	peptidylprolyl isomerase Ab (cyclophilin A) [Danio rerio]	RecName: Full=Peptidyl-prolyl cis-trans isomerase; Short=PPIase; AltName: Full=Cyclophilin; AltName: Full=Cyclosporin A-binding protein; AltName: Full=Rotamase [Hem	peptidylprolyl isomerase A, like ; PPIases accelerate the folding of proteins. It catalyzes [...]	PPIA
CI01000001_04950531_04960550.path1	22059	25261	1.14516	310.61	335.12	0.11	0.00169	0.0173	no	up	PREDICTED: nascent polypeptide-associated complex subunit alpha, muscle-specific form-like isoform X1 [Pundamilia nyererei]	RecName: Full=Nascent polypeptide-associated complex subunit alpha, muscle-specific form; AltName: Full=Alpha-NAC, muscle-specific form; Short=skNAC [Homo sapiens	nascent polypeptide-associated complex alpha subunit 2; Prevents inappropriate targeting of [...]	EGD2, NACA
CI01000325_07482540_07486516.path1	20619	25019	1.2134	1268.06	1449.63	0.19	1.08e-05	0.000341	no	up	mCG19129 [Mus musculus]	RecName: Full=40S ribosomal protein S7 [Danio rerio]	40S ribosomal protein S7	RP-S7e, RPS7
CI01000016_08752386_08753821.path1	21422	24684	1.15227	3401.15	3692.31	0.12	0.00106	0.0122	no	up	60S ribosomal protein L18 [Danio Zgc:92872 [Danio rerio]	RecName: Full=60S ribosomal protein L18 [Oreochromis mossambicus]	ribosomal protein L18	RP-L18e, RPL18
CI01000000_01188552_01195213.path1	20308	24515	1.20716	752.33	855.64	0.19	1.81e-05	0.000519	no	up	guanine nucleotide-binding protein subunit beta-2-like 1 [Danio rerio]	RecName: Full=Guanine nucleotide-binding protein subunit beta-2-like 1; AltName: Full=Receptor of activated protein kinase C; Short=RACK [Danio rerio]	Guanine nucleotide-binding protein subunit beta-2-like 1 (Guanine nucleotide-binding protein [...]	RACK1
CI01000213_00139715_00141676.path1	17725	24357	1.37416	2224.11	2879.46	0.37	1.25e-12	4.71e-10	no	up	40S ribosomal protein S20 [Danio Ribosomal protein S20 [Danio rerio]	RecName: Full=40S ribosomal protein S20 [Rattus norvegicus]	ribosomal protein S20	RP-S20e, RPS20
CI01000340_16540718_16544143.path1	19715	24117	1.22328	1847.91	2129.73	0.2	4.78e-06	0.000182	no	up	40S ribosomal protein S10 [Ictalurus punctatus]	RecName: Full=40S ribosomal protein S10	ribosomal protein S10	RP-S10e, RPS10
CI01000034_00520790_00525323.path1	22100	23958	1.08407	513.23	524.18	0.03	0.0526	0.187	no	up	Ddx5 protein [Danio rerio]	RecName: Full=Probable ATP-dependent RNA helicase DDX5; AltName: Full=DEAD box protein 5; AltName: Full=RNA helicase p68 [Homo sapiens]	DEAD (Asp-Glu-Ala-Asp) box polypeptide 5	DDX5, DBP2
CI01000006_08153453_08156753.path1	19703	23876	1.2118	1657.11	1891.9	0.19	1.25e-05	0.000384	no	up	60S ribosomal protein L17 [Danio 60S ribosomal protein L17 [Danio rerio]	RecName: Full=60S ribosomal protein L17; AltName: Full=Amino acid starvation-induced protein; Short=ASI; AltName: Full=L23 [Rattus norvegicus]	hypothetical protein LOC336641	RP-L17e, RPL17
CI01000116_00472107_00480868.path1	23748	23655	0.996084	644.86	605.17	-0.09	0.931	0.997	no	down	PREDICTED: sequestosome-1 isoform X1 [Danio rerio]	RecName: Full=Sequestosome-1; AltName: Full=STONE14; AltName: Full=Ubiquitin-binding protein p62 [Mus musculus]	Sequestosome 1	SQSTM1
CI01000027_09294505_09295818.path1	18998	23460	1.23487	1515.88	1763.61	0.22	1.79e-06	8.09e-05	no	up	40S ribosomal protein s9 [Ictalurus 40S ribosomal protein s9 [Ictalurus punctatus]	RecName: Full=40S ribosomal protein S9 [Homo sapiens]	ribosomal protein S9	RP-S9e, RPS9
CI01000023_00236970_00239035.path1	20042	23026	1.14889	888.43	961.66	0.11	0.00136	0.0146	no	up	activating transcription factor 4 [Ctenopharyngodon idella]	RecName: Full=Cyclic AMP-dependent transcription factor ATF-4; Short=cAMP-dependent transcription factor ATF-4; AltName: Full=Activating transcription factor 4	activating transcription factor 4 (tax-responsive enhancer element B67)	ATF4, CREB2
CI01000191_00583563_00584824.path1	18683	23012	1.23171	1816.85	2108.35	0.21	2.38e-06	0.000103	no	up	60S ribosomal protein L27a [Danio Zgc:77235 [Danio rerio]	RecName: Full=60S ribosomal protein L27a; AltName: Full=L22	ribosomal protein L27a	RP-L27Ae, RPL27A
CI01000210_00183350_00188791.path1	20707	22991	1.1103	1258.54	1316.52	0.06	0.0139	0.0757	no	up	ornithine decarboxylase antizyme 2 [Danio rerio]	RecName: Full=Ornithine decarboxylase antizyme 2; AltName: Full=ODC antizyme, long form; Short=ODC-Az-L	Ornithine decarboxylase antizyme 2 (ODC antizyme, long form)(ODC-Az-L); Exhibits ornithine d [...]	OAZ2
CI01000008_02443425_02449489.path1	17630	22881	1.29784	1672.63	2045.22	0.29	4.84e-09	5.69e-07	no	up	60S ribosomal protein L35 [Danio RL35_DANRE RecName: Full=60S ribosomal protein L35 [Danio rerio]	RecName: Full=60S ribosomal protein L35 [Danio rerio]	60S ribosomal protein L35 ; Plays an essential role in early embryonic development. May act [...]	RP-L35e, RPL35
CI01000026_02947832_02950047.path1	18570	22417	1.20716	1828.72	2079.83	0.19	1.88e-05	0.000532	no	up	PREDICTED: 40S ribosomal protein S13 [Falco cherrug]	RecName: Full=40S ribosomal protein S13	ribosomal protein S13	RP-S13e, RPS13
CI01000024_06883853_06888064.path1	18367	22173	1.20722	915.96	1041.79	0.19	1.88e-05	0.000532	no	up	Zgc:66168 protein, partial [Danio rerio]	RecName: Full=Ubiquitin-40S ribosomal protein S27a; AltName: Full=Ubiquitin carboxyl extension protein 80; Contains: RecName: Full=Ubiquitin; Contains: RecName: F	ribosomal protein S27a	RP-S27Ae, RPS27A
CI01000046_05274523_05275700.path1	18495	22124	1.19622	1856.58	2092.38	0.17	4.52e-05	0.00107	no	up	ribosomal protein S11 [Hypophthalmichthys molitrix]	RecName: Full=40S ribosomal protein S11 [Macaca fascicularis]	ribosomal protein S11	RP-S11e, RPS11
CI01000069_04599199_04600481.path1	17637	22085	1.2522	1643.23	1938.61	0.24	3.94e-07	2.36e-05	no	up	PREDICTED: 60S ribosomal protein L23 isoform X2 [Macaca fascicularis]	RecName: Full=60S ribosomal protein L23 RL23_PIG RecName: Full=60S ribosomal protein L23; AltName: Full=Ribosomal protein L17 sp	ribosomal protein L23 pseudogene 8	RP-L23e, RPL23
CI01000021_03382666_03386768.path1	19940	21752	1.09087	588.72	605.06	0.04	0.0384	0.152	no	up	keratin 8 [Carassius auratus]	RecName: Full=Keratin, type II cytoskeletal 8; AltName: Full=Cytokeratin-8; Short=CK-8; AltName: Full=Keratin-8; Short=K8	Keratin, type II cytoskeletal 8 (Cytokeratin-8)(CK-8)(Keratin-8)(K8); Together with KRT19, h [...]	KRT2
CI01000004_03267663_03271388.path1	17960	21602	1.20278	1204.51	1364.94	0.18	2.72e-05	0.000712	no	up	PREDICTED: 60S ribosomal protein L5 [Poecilia formosa]	RecName: Full=60S ribosomal protein L5 [Homo sapiens]	.	RP-L5e, RPL5
CI01000005_04731666_04732248.path1	7376	21404	2.90184	813.94	2225.28	1.45	7.03e-114	1.4e-109	yes	up	luteinizing hormone beta subunit [Ctenopharyngodon idella]	RecName: Full=Gonadotropin subunit beta-2; AltName: Full=GTH-II-beta; AltName: Full=Gonadotropin beta-II chain; AltName: Full=Luteinizing hormone-like GTH; Flags: Pr	luteinizing hormone, beta polypeptide	LHB
CI01154339_00007781_00010254.path1	17209	21320	1.23889	1275.05	1488.25	0.22	1.33e-06	6.44e-05	no	up	PREDICTED: 60S ribosomal protein L18a [Cynoglossus semilaevis]	RecName: Full=60S ribosomal protein L18a [Danio rerio]	ribosomal protein L18a	RP-L18Ae, RPL18A
CI01000001_09132867_09145278.path1	15983	20657	1.29244	574.33	699.34	0.28	9.05e-09	9.89e-07	no	up	proliferation-associated 2G4-like [Danio rerio]	RecName: Full=Proliferation-associated protein 2G4; AltName: Full=IRES-specific cellular trans-acting factor 45 kDa; Short=ITAF45; AltName: Full=Mpp1; AltName: Full	proliferation-associated 2G4-like	_
CI01000027_05061061_05063086.path1	16540	20353	1.23053	737.4	854.89	0.21	2.82e-06	0.000117	no	up	apolipoprotein E-2 [Hemibarbus mylodon]	RecName: Full=Apolipoprotein Eb; Short=Apo-Eb; Flags: Precursor [Danio rerio]	Apolipoprotein Eb Precursor (Apo-Eb); Associated with several classes of plasma lipoproteins [...]	APOE
CI01000018_04613416_04615346.path1	17228	20314	1.17913	1664.95	1849.6	0.15	0.000171	0.00297	no	up	60S ribosomal protein L21 [Danio Ribosomal protein L21 [Danio rerio]	RecName: Full=60S ribosomal protein L21 [Homo sapiens]	ribosomal protein L21	RP-L21e, RPL21
CI01000055_04938635_04945021.path1	15041	20224	1.34459	471.83	597.71	0.34	4.17e-11	1.04e-08	no	up	protein disulfide-isomerase A3 precursor [Danio rerio]	RecName: Full=Protein disulfide-isomerase A3; AltName: Full=Endoplasmic reticulum resident protein 57; Short=ER protein 57; Short=ERp57; AltName: Full=Glucose-regu	Sb:cb825 protein Fragment	PDIA3, GRP58
CI01000027_05196462_05200451.path1	15907	20109	1.26416	1672.31	1991.76	0.25	1.4e-07	1e-05	no	up	40S ribosomal protein S19 [Ictalurus punctatus]	RecName: Full=40S ribosomal protein S19	ribosomal protein S19	RP-S19e, RPS19
CI01000158_01881044_01882873.path1	19698	19924	1.01147	502.44	478.8	-0.07	0.674	0.854	no	down	AGAP001971-PA [Anopheles gambiae str. PEST]	RecName: Full=Polyubiquitin-C; Contains: RecName: Full=Ubiquitin-related; Contains: RecName: Full=Ubiquitin; Flags: Precursor [Bos taurus]	hypothetical protein	UBC
CI01000004_16567132_16570668.path1	21239	19856	0.934884	907.87	799.65	-0.18	0.195	0.422	no	down	PREDICTED: somatostatin receptor type 5 [Danio rerio]	_	Novel protein	_
CI01000012_09358336_09370502.path1	15970	19655	1.23075	528.69	613.03	0.21	2.83e-06	0.000117	no	up	PREDICTED: pyroglutamylated RFamide peptide receptor [Danio rerio]	RecName: Full=40S ribosomal protein S24	ribosomal protein S24 isoform 1	GPR103
CI01000000_01904551_01911645.path1	15744	19560	1.24238	1037.99	1214.97	0.23	1.03e-06	5.26e-05	no	up	60S ribosomal protein L26 [Danio Ribosomal protein L26 [Danio rerio]	RecName: Full=60S ribosomal protein L26 [Macaca fascicularis]	ribosomal protein L26	RP-L26e, RPL26
CI01000304_01764213_01809758.path1	19921	19424	0.975051	297.18	273	-0.12	0.706	0.873	no	down	PREDICTED: peptidyl-glycine alpha-amidating monooxygenase A isoform X3 [Danio rerio]	RecName: Full=Peptidyl-glycine alpha-amidating monooxygenase; Short=PAM; Includes: RecName: Full=Peptidylglycine alpha-hydroxylating monooxygenase; Short=PHM; Includes	si:dkeyp-35f12.2	PAL
CI01000020_04807118_04808453.path1	16723	19406	1.16044	1711.84	1871.55	0.13	0.000656	0.00846	no	up	beta-2-microglobulin [Ctenopharyngodon idella]	RecName: Full=Beta-2-microglobulin; Flags: Precursor [Danio rerio]	Beta-2-microglobulin Precursor ; Component of the class I major histocompatibility complex ( [...]	B2M
CI01000027_03159177_03163102.path1	16827	19299	1.14691	1168.83	1262.98	0.11	0.00162	0.0167	no	up	membrane-spanning 4-domains, subfamily A, member 4-like [Danio rerio]	_	_	_
CI01000051_07367270_07370738.path1	16265	19284	1.18561	502.13	560.89	0.16	0.000108	0.00209	no	up	ATP synthase subunit beta, mitochondrial [Danio rerio]	RecName: Full=ATP synthase subunit beta, mitochondrial; Flags: Precursor [Cyprinus carpio]	mitochondrial ATP synthase beta subunit-like ; Produces ATP from ADP in the presence of a pr [...]	ATPeF1B, ATP5B, ATP2
CI01000019_04220012_04222822.path1	15843	19237	1.21423	1062.53	1215.51	0.19	1.14e-05	0.000357	no	up	40S ribosomal protein S16 [Danio rerio]	RecName: Full=40S ribosomal protein S16 [Homo sapiens]	ribosomal protein S16	RP-S16e, RPS16
CI01000306_02140523_02142280.path1	14815	19070	1.28721	1047.78	1270.68	0.28	1.63e-08	1.59e-06	no	up	40S ribosomal protein S23 [Salmo 40S ribosomal protein S23 [Salmo salar]	RecName: Full=40S ribosomal protein S23 [Ictalurus punctatus]	zgc:171710	RP-S23e, RPS23
CI01000314_01059252_01065169.path1	17877	18947	1.05985	842.89	841.66	0	0.151	0.362	no	down	PREDICTED: glutaminyl-peptide cyclotransferase-like [Astyanax mexicanus]	RecName: Full=Glutaminyl-peptide cyclotransferase; AltName: Full=Glutaminyl cyclase; Short=QC; AltName: Full=Glutaminyl-tRNA cyclotransferase; Flags: Precursor [Glo	glutaminyl-peptide cyclotransferase	QPCT
CI01000082_00226881_00228115.path1	16887	18938	1.12145	1684.3	1779.58	0.08	0.00772	0.0505	no	up	eukaryotic translation initiation factor 5A [Ctenopharyngodon idella]	RecName: Full=Eukaryotic translation initiation factor 5A-1; Short=eIF-5A-1; Short=eIF-5A1; AltName: Full=Eukaryotic initiation factor 5A isoform 1; Short=eIF-5A; Al	eukaryotic translation initiation factor 5A	EIF5A
CI01000197_00231883_00246657.path1	16068	18936	1.17849	553.11	614.13	0.15	0.000184	0.00315	no	up	PREDICTED: glucose-6-phosphate translocase isoform X1 [Danio rerio]	RecName: Full=40S ribosomal protein S25	_	SLC37A4
CI01000166_00549480_00552702.path1	15595	18413	1.1807	1270.41	1413.19	0.15	0.000159	0.00282	no	up	PREDICTED: nicotinamide riboside kinase 2-like [Lepisosteus oculatus]	RecName: Full=Nicotinamide riboside kinase 2; Short=NRK 2; Short=NmR-K 2; AltName: Full=Integrin beta-1-binding protein 3; AltName: Full=Muscle integrin-binding pro	annotation not avaliable	NRK1_2
CI01000000_18789985_18793339.path1	17266	18409	1.0662	898.49	902.54	0.01	0.118	0.309	no	up	cyclin G1 [Danio rerio]	RecName: Full=Cyclin-G1 [Bos taurus]	cyclin G1	CCNG1
CI01000075_00015676_00016381.path1	13811	18105	1.31091	1640.38	2025.98	0.3	1.62e-09	2.28e-07	no	up	60S ribosomal protein L40 [Danio Ubiquitin A-52 residue ribosomal protein fusion product 1 [Danio	RecName: Full=Ubiquitin-60S ribosomal protein L40; AltName: Full=Ubiquitin A-52 residue ribosomal protein fusion product 1; Contains: RecName: Full=Ubiquitin; Cont	ubiquitin A-52 residue ribosomal protein fusion product 1	RP-L40e, RPL40
CI01000005_01909422_01922476.path1	16121	18009	1.11711	450.33	473.96	0.07	0.00999	0.0603	no	up	PREDICTED: proactivator polypeptide [Latimeria chalumnae]	RecName: Full=Proactivator polypeptide; Contains: RecName: Full=Saposin-A; Contains: RecName: Full=Saposin-B; Contains: RecName: Full=Saposin-C; Contains: RecName: F	prosaposin	PSAP, SGP1
CI01000032_01698448_01701006.path1	15925	17888	1.12327	921.12	974.81	0.08	0.00704	0.0476	no	up	PREDICTED: ES1 protein homolog, mitochondrial isoform 1 [Danio rerio]	RecName: Full=ES1 protein homolog, mitochondrial; Flags: Precursor [Mus musculus]	es1 protein-like	_
CI01000075_01364135_01365758.path1	17626	17723	1.0055	1058.88	1003.1	-0.08	0.772	0.913	no	down	Eukaryotic translation elongation factor 2, like [Danio rerio]	RecName: Full=Elongation factor 2; Short=EF-2 [Gallus gallus]	_	EEF2
CI01000034_01308438_01309828.path1	16061	17652	1.09906	585.24	606	0.05	0.0263	0.118	no	up	activating transcription factor 4 [Danio rerio]	RecName: Full=Cyclic AMP-dependent transcription factor ATF-4; Short=cAMP-dependent transcription factor ATF-4; AltName: Full=Activating transcription factor 4	activating transcription factor 4	ATF4, CREB2
CI01000306_00482506_00494090.path1	13551	17065	1.25932	308.7	366.26	0.25	2.49e-07	1.65e-05	no	up	6-phosphofructokinase, muscle type [Tupaia chinensis]	RecName: Full=ATP-dependent 6-phosphofructokinase, liver type; Short=ATP-PFK; Short=PFK-L; AltName: Full=6-phosphofructokinase type B; AltName: Full=Phosphofructo-1-ki	_	pfkA, PFK
CI01000340_02172629_02189732.path1	17125	16917	0.987854	207.84	193.44	-0.1	0.926	0.994	no	down	PREDICTED: vigilin isoform X3 [Danio rerio]	RecName: Full=Vigilin; AltName: Full=High density lipoprotein-binding protein; Short=HDL-binding protein	_	_
CI01000339_01322827_01326830.path1	13357	16843	1.26099	1960.62	2329.28	0.25	2.17e-07	1.46e-05	no	up	PREDICTED: 60S ribosomal protein L36a-like [Lepisosteus oculatus]	RecName: Full=60S ribosomal protein L36a [Danio rerio]	60S ribosomal protein L36a	RP-L44e, RPL44
CI01000010_11921730_11928107.path1	12987	16839	1.2966	1057.95	1292.38	0.29	7.34e-09	8.2e-07	no	up	PREDICTED: 60S ribosomal protein L6 isoform X1 [Danio rerio]	RecName: Full=60S ribosomal protein L6; AltName: Full=TAX-responsive enhancer element-binding protein 107; Short=TAXREB107 [Mus musculus]	ribosomal protein L6	RP-L6e, RPL6
CI01075562_00000295_00000925.path1	12400	16679	1.34508	1484.12	1880.77	0.34	5.1e-11	1.19e-08	no	up	60S ribosomal protein L11 [Danio Ribosomal protein L11 [Danio rerio]	RecName: Full=60S ribosomal protein L11	ribosomal protein L11	RP-L11e, RPL11
CI01000105_01181447_01186008.path1	12876	16629	1.29147	1742.11	2119.71	0.28	1.23e-08	1.26e-06	no	up	60S acidic ribosomal protein P2 [Danio rerio]	RecName: Full=60S acidic ribosomal protein P2; AltName: Full=Renal carcinoma antigen NY-REN-44 [Homo sapiens]	ribosomal protein, large P2, like	RP-LP2, RPLP2
CI01000139_00191792_00193181.path1	11651	16582	1.42323	755.34	1012.82	0.42	7.63e-15	5.42e-12	no	up	peptidyl-prolyl cis-trans isomerase B [Danio rerio]	RecName: Full=Peptidyl-prolyl cis-trans isomerase B; Short=PPIase B; AltName: Full=Cyclophilin B; AltName: Full=Rotamase B; AltName: Full=S-cyclophilin; Short=SCYL	peptidylprolyl isomerase B ; PPIases accelerate the folding of proteins. It catalyzes the ci [...]	PPIB, ppiB
CI01000223_00012179_00015305.path1	12925	16450	1.27273	1218.82	1461.47	0.26	7.46e-08	5.86e-06	no	up	Rpl14 protein [Danio rerio]	RecName: Full=60S ribosomal protein L14	ribosomal protein L14	RP-L14e, RPL14
CI01000050_06698115_06702523.path1	14714	16449	1.11791	961.93	1013.14	0.07	0.00974	0.0593	no	up	Y box binding protein 1 [Danio rerio]	RecName: Full=Nuclease-sensitive element-binding protein 1; AltName: Full=Y-box transcription factor; AltName: Full=Y-box-binding protein 1; Short=YB-1	Y box binding protein 1 isoform 1	YBX1, NSEP1
CI01000050_04275924_04277061.path1	15430	16368	1.06079	1558.97	1558.06	0	0.147	0.357	no	down	beta-2 microglobulin precursor [Danio rerio]	RecName: Full=Beta-2-microglobulin; Flags: Precursor	Novel protein similar to vertebrate B2M, beta-2-microglobulin (B2M, zgc:64161) Fragment ; Co [...]	B2M
CI01000069_03595904_03596883.path1	13758	16157	1.17437	1209.41	1338.12	0.15	0.000266	0.0042	no	up	ferritin heavy chain [Danio Zgc:92066 [Danio rerio]	RecName: Full=Ferritin, middle subunit; Short=Ferritin M [Salmo salar]	zgc:109934 (zgc:109934), mRNA; Stores iron in a soluble, non-toxic, readily available form. [...]	FTH1
CI01000001_12926362_12928572.path1	13272	16037	1.20833	1692.65	1926.96	0.19	2.05e-05	0.000566	no	up	40S ribosomal protein S12 [Danio uncharacterized protein LOC100126614 [Xenopus laevis]	RecName: Full=40S ribosomal protein S12 [Oreochromis niloticus]	ribosomal protein S12	RP-S12e, RPS12
CI01000012_07104155_07105373.path1	13266	15895	1.19818	1947.27	2198.18	0.17	4.57e-05	0.00108	no	up	cystatin C precursor [Danio rerio]	RecName: Full=Cystatin; Flags: Precursor [Oncorhynchus keta]	cystatin C	CST3
CI01000073_00052714_00083425.path1	17044	15681	0.920031	306.94	266.05	-0.21	0.102	0.282	no	down	PREDICTED: protein-glutamine gamma-glutamyltransferase K isoform 2 [Danio rerio]	RecName: Full=Protein-glutamine gamma-glutamyltransferase K; AltName: Full=Epidermal TGase; AltName: Full=Transglutaminase K; Short=TG(K); Short=TGK; Short=TGase K;	Novel protein similar to vertebrate transglutaminase 1, K polypeptide (TGM1) Fragment	TGM1
CI01000172_00177606_00178505.path1	13575	15662	1.15374	704.06	765.3	0.12	0.00111	0.0125	no	up	Jun B protein [Ctenopharyngodon Jun B protein [Ctenopharyngodon idella]	RecName: Full=Transcription factor jun-B	_	JUNB
CI01000223_00440611_00441315.path1	12996	15513	1.19367	1313.05	1476.67	0.17	6.53e-05	0.00142	no	up	Nme2 protein [Danio rerio]	RecName: Full=Nucleoside diphosphate kinase A2; Short=NDK A2; Short=NDP kinase A2; AltName: Full=NM23/nucleoside diphosphate kinase A2	nucleoside diphosphate kinase B	ndk, NME
CI01000029_09062820_09065407.path1	12086	15139	1.25261	1112.72	1313.16	0.24	5.07e-07	2.93e-05	no	up	PREDICTED: ubiquitin-like protein FUBI isoform X1 [Heterocephalus glaber]	RecName: Full=Ubiquitin-like protein FUBI [Pongo abelii]	annotation not avaliable	RP-S30e, RPS30
CI01000054_07006908_07009054.path1	13179	15110	1.14652	1752.62	1893.16	0.11	0.0018	0.0181	no	up	ribosomal protein L30 [Hypophthalmichthys molitrix]	RecName: Full=60S ribosomal protein L30 [Ictalurus punctatus]	ribosomal protein L30	RP-L30e, RPL30
CI01000082_03793674_03817588.path1	17831	14990	0.840671	308.61	244.43	-0.34	0.000328	0.00496	no	down	anion exchanger Ae2.1 [Danio rerio]	RecName: Full=Anion exchange protein 2; Short=AE 2; Short=Anion exchanger 2; AltName: Full=Non-erythroid band 3-like protein; Short=BND3L; AltName: Full=Solute carr	_	SLC4A2, AE2
CI01000344_03173512_03177748.path1	11015	14948	1.35706	1120.17	1432.19	0.35	1.67e-11	4.48e-09	no	up	60S ribosomal protein L34 [Salmo 60S ribosomal protein L34 [Salmo salar]	RecName: Full=60S ribosomal protein L34	ribosomal protein L34	RP-L34e, RPL34
CI01000071_03062277_03064334.path1	12542	14722	1.17382	530.29	586.45	0.15	0.000289	0.00448	no	up	X-box-binding protein 1 [Danio AF399656_1 X-box-binding protein 1A [Danio rerio]	RecName: Full=X-box-binding protein 1; Short=XBP-1 [Bos taurus]	X-box binding protein 1	XBP1
CI01000069_00147622_00154047.path1	11957	14653	1.22547	557.02	643.11	0.21	5.4e-06	0.000198	no	up	PREDICTED: uncharacterized protein LOC103022103 [Astyanax mexicanus]	RecName: Full=40S ribosomal protein S15a [Homo sapiens]	.	RP-S15Ae, RPS15A
CI01000197_00338868_00340124.path1	11668	14318	1.22712	792.78	916.55	0.21	4.79e-06	0.000182	no	up	somatolactin beta [Ctenopharyngodon idella]	RecName: Full=Somatolactin; Short=SL; Flags: Precursor	_	GH
CI01000009_01954952_01964842.path1	15922	14280	0.896872	183.64	155.18	-0.24	0.029	0.126	no	down	PREDICTED: splicing factor 3B subunit 1 isoformX1 [Danio rerio]	RecName: Full=Splicing factor 3B subunit 1; AltName: Full=Pre-mRNA-splicing factor SF3b 155 kDa subunit; Short=SF3b155; AltName: Full=Spliceosome-associated prote	splicing factor 3b, subunit 1, 155kDa	SF3B1, SAP155
CI01000306_11397382_11399393.path1	12311	14253	1.15775	1303.07	1421.34	0.13	0.000884	0.0106	no	up	PREDICTED: prothymosin alpha-like isoform X1 [Astyanax mexicanus]	RecName: Full=Prothymosin alpha; Contains: RecName: Full=Prothymosin alpha, N-terminally processed; Contains: RecName: Full=Thymosin alpha [Rattus norvegicus]	_	_
CI01000172_00161222_00169877.path1	12552	14216	1.13257	718.02	766.16	0.09	0.00434	0.034	no	up	Zgc:109949 [Danio rerio]	_	hypothetical protein LOC553764	FOLR
CI01000330_03172826_03180813.path1	13066	14143	1.08243	577.55	588.99	0.03	0.0604	0.205	no	up	annexin A2a [Danio rerio]	RecName: Full=Annexin A2; AltName: Full=Annexin II; AltName: Full=Annexin-2; AltName: Full=Calpactin I heavy chain; AltName: Full=Calpactin-1 heavy chain; AltName: F	annexin A2a	ANXA2
CI01000027_04988247_04994680.path1	12490	14140	1.13211	1689.88	1802.44	0.09	0.00447	0.0346	no	up	40S ribosomal protein S27 [Scophthalmus maximus]	RecName: Full=40S ribosomal protein S27	ribosomal protein S27	RP-S27e, RPS27
CI01000339_02304879_02319859.path1	12797	14116	1.10307	219.29	227.89	0.06	0.0224	0.105	no	up	SUMO1/sentrin/SMT3 specific peptidase 3a [Danio rerio]	RecName: Full=Eukaryotic initiation factor 4A-I; Short=eIF-4A-I; Short=eIF4A-I; AltName: Full=ATP-dependent RNA helicase eIF4A-1, partial [Oryctolagus cuniculus]	SUMO1/sentrin/SMT3 specific peptidase 3a	SENP3
CI01000004_15237719_15253901.path1	14246	14110	0.990453	183.8	171.51	-0.1	0.972	1	no	down	coatomer subunit alpha [Danio cotamer alpha [Danio rerio]	RecName: Full=Coatomer subunit alpha; AltName: Full=Alpha-coat protein; Short=Alpha-COP; AltName: Full=HEP-COP; Short=HEPCOP; Contains: RecName: Full=Xenin; AltNam	coatomer protein complex, subunit alpha	COPA
CI01000340_14318434_14336130.path1	11613	13929	1.19943	176.63	199.6	0.18	4.49e-05	0.00106	no	up	PREDICTED: serine/threonine-protein phosphatase 4 regulatory subunit 1-like [Danio rerio]	RecName: Full=Serine/threonine-protein phosphatase 4 regulatory subunit 1 [Mus musculus]	protein phosphatase 4, regulatory subunit 1-like	PPP4R1
CI01000069_02192462_02226350.path1	11247	13886	1.23464	120.94	140.68	0.22	2.61e-06	0.00011	no	up	PREDICTED: RUN domain-containing protein 1-like isoform X1 [Danio rerio]	RecName: Full=RUN domain-containing protein 1 [Homo sapiens]	RUN domain containing 1	_
CI01000041_00558941_00563881.path1	13348	13807	1.03439	570.57	556.04	-0.04	0.369	0.619	no	down	RecName: Full=Fructose-bisphosphate aldolase C; AltName: Full=Brain-type aldolase [Carassius auratus]	RecName: Full=Fructose-bisphosphate aldolase C; AltName: Full=Brain-type aldolase [Carassius auratus]	Fructose-bisphosphate aldolase C (EC 4.1.2.13)(Brain-type aldolase)	ALDO
CI01000321_03563743_03572145.path1	10218	13746	1.34527	305.74	387.51	0.34	6.74e-11	1.43e-08	no	up	PREDICTED: uncharacterized protein LOC101882364 [Danio rerio]	_	_	_
CI01000340_09053887_09057663.path1	12873	13618	1.05787	503.25	501.58	0	0.167	0.386	no	down	keratin-like [Danio rerio]	RecName: Full=Keratin, type I cytoskeletal 18; AltName: Full=Cytokeratin-18; Short=CK-18; AltName: Full=Keratin-18; Short=K18; AltName: Full=Simple type I keratin	keratin-like	KRT1
CI01000016_09317824_09332379.path1	12615	13589	1.07721	503.28	510.78	0.02	0.0765	0.238	no	up	PREDICTED: extracellular matrix protein 1-like isoform X2 [Danio rerio]	_	_	_
CI01000060_00057848_00094445.path1	18453	13568	0.735273	61.71	42.75	-0.53	8.87e-11	1.75e-08	no	down	PREDICTED: LOW QUALITY PROTEIN: cytoplasmic dynein 1 heavy chain 1 [Columba livia]	RecName: Full=Cytoplasmic dynein 1 heavy chain 1; AltName: Full=Cytoplasmic dynein heavy chain 1; AltName: Full=Dynein heavy chain, cytosolic [Mus musculus]	dynein, cytoplasmic 1, heavy chain 1	DYNC1H
CI01000222_00101592_00162405.path1	14447	13547	0.937703	113.87	100.6	-0.18	0.224	0.458	no	down	PREDICTED: myosin-10 [Latimeria chalumnae]	RecName: Full=Myosin-9; AltName: Full=Cellular myosin heavy chain, type A; AltName: Full=Myosin heavy chain 9; AltName: Full=Myosin heavy chain, non-muscle IIa; AltNa	_	MYH
CI01000320_00316109_00326335.path1	13001	13514	1.03946	318.56	311.97	-0.03	0.316	0.564	no	down	poly A binding protein, cytoplasmic 1 b [Danio rerio]	RecName: Full=Polyadenylate-binding protein 1; Short=PABP-1; Short=Poly(A)-binding protein 1 [Homo sapiens]	poly A binding protein, cytoplasmic 1 a	PABPC
CI01000037_01700396_01723362.path1	14113	13377	0.94785	245.35	219.1	-0.16	0.325	0.574	no	down	protein tyrosine phosphatase, receptor type, Na precursor [Danio rerio]	RecName: Full=Receptor-type tyrosine-protein phosphatase-like N; Short=R-PTP-N; AltName: Full=PTP IA-2; Flags: Precursor [Mus musculus]	protein tyrosine phosphatase, receptor type, N	PTPRN
CI01000013_06405275_06423872.path1	13673	13349	0.976304	294.66	271.03	-0.12	0.73	0.887	no	down	novel protein similar to vertebrate solute carrier family 6 (neurotransmitter transporter), member 15 (SLC6A15) [Danio rerio]	RecName: Full=Sodium-dependent neutral amino acid transporter B(0)AT2; AltName: Full=Sodium- and chloride-dependent neurotransmitter transporter NTT73; AltName: Fu	Transporter	SLC6A15S
CI01000012_01116147_01117336.path1	11900	13198	1.10908	881.7	921.29	0.06	0.0166	0.0856	no	up	Calmodulin [Cricetulus griseus]	RecName: Full=Calmodulin-A; Short=CaM A, partial [Oryzias latipes]	AGAP010957-PA	CALM
CI01000133_00000117_00001476.path1	10714	13067	1.21962	854.89	982.31	0.2	9.55e-06	0.00031	no	up	60S ribosomal protein L19 [Danio RL19_DANRE RecName: Full=60S ribosomal protein L19 [Danio rerio]	RecName: Full=60S ribosomal protein L19 [Danio rerio]	60S ribosomal protein L19	RP-L19e, RPL19
CI01000165_00466508_00475942.path1	12335	12717	1.03097	298.48	289.92	-0.04	0.41	0.653	no	down	PREDICTED: pyruvate kinase isozymes M1/M2 isoform X1 [Danio rerio]	RecName: Full=Pyruvate kinase PKM; AltName: Full=Pyruvate kinase muscle isozyme [Rattus norvegicus]	pyruvate kinase, muscle	PK, pyk
CI01000063_01168018_01168572.path1	12684	12708	1.00189	1066.78	1006.96	-0.08	0.834	0.95	no	down	class A basic helix-loop-helix protein 15 [Danio rerio]	RecName: Full=Class A basic helix-loop-helix protein 15; Short=bHLHa15; AltName: Full=Class B basic helix-loop-helix protein 8; Short=bHLHb8; AltName: Full=Muscle, i	basic helix-loop-helix family, member a15	BHLHB8, MIST1
CI01000010_09470635_09473679.path1	13118	12630	0.962799	616.64	559.35	-0.14	0.519	0.746	no	down	proprotein convertase subtilisin/kexin type 1 inhibitor, like precursor [Danio rerio]	_	_	_
CI01000071_00537196_00539989.path1	10122	12340	1.21913	1029.36	1182.31	0.2	1.04e-05	0.000333	no	up	PREDICTED: transcription factor BTF3 isoform X1 [Danio rerio]	RecName: Full=Transcription factor BTF3; AltName: Full=Nascent polypeptide-associated complex subunit beta; Short=NAC-beta; AltName: Full=RNA polymerase B transcripti	basic transcription factor 3	EGD1, BTF3
CI01000035_00189960_00203394.path1	11603	12206	1.05197	199.71	197.93	-0.01	0.209	0.441	no	down	Mvp protein [Danio rerio]	RecName: Full=Major vault protein; Short=MVP [Danio rerio]	major vault protein	MVP
CI01000005_07337613_07348597.path1	10592	12174	1.14936	267.11	289.24	0.11	0.00163	0.0168	no	up	nucleolar RNA helicase 2 [Danio Ddx21 protein [Danio rerio]	RecName: Full=Nucleolar RNA helicase 2; AltName: Full=DEAD box protein 21; AltName: Full=Gu-alpha; AltName: Full=Nucleolar RNA helicase Gu; AltName: Full=Nucleolar	DEAD (Asp-Glu-Ala-Asp) box polypeptide 21	DDX21
CI01000321_04635524_04639904.path1	10595	12007	1.13327	1986.16	2120.63	0.09	0.00441	0.0344	no	up	40S ribosomal protein s27 [Ictalurus furcatus]	RecName: Full=40S ribosomal protein S27	40S ribosomal protein S27-like	RP-S27e, RPS27
CI01000039_04594487_04612622.path1	11653	11998	1.02961	147.53	143.11	-0.04	0.427	0.669	no	down	PREDICTED: transitional endoplasmic reticulum ATPase-like [Lepisosteus oculatus]	RecName: Full=Transitional endoplasmic reticulum ATPase; Short=TER ATPase; AltName: Full=Protein CDC48; AltName: Full=Valosin-containing protein; Short=VCP [Danio r	valosin containing protein ; Necessary for the fragmentation of Golgi stacks during mitosis [...]	VCP, CDC48
CI01000004_16626200_16639382.path1	11165	11620	1.04075	188.42	184.75	-0.03	0.306	0.553	no	down	Coatomer protein complex, subunit beta 2 [Danio rerio]	RecName: Full=Coatomer subunit beta'; AltName: Full=Beta'-coat protein; Short=Beta'-COP; AltName: Full=p102 [Homo sapiens]	coatomer protein complex, subunit beta 2	COPB2, SEC27
CI01000012_01032204_01034843.path1	9634	11516	1.19535	434.49	489.32	0.17	6.97e-05	0.00149	no	up	epithelial cell adhesion molecule [Ctenopharyngodon idella]	RecName: Full=Tumor-associated calcium signal transducer 2; AltName: Full=Cell surface glycoprotein Trop-2; Flags: Precursor [Mus musculus]	_	TACSTD1
CI01000187_00277107_00282018.path1	9838	11474	1.16629	296.65	325.97	0.14	0.000553	0.00739	no	up	PREDICTED: ATP synthase subunit alpha, mitochondrial-like isoform 1 [Oryzias latipes]	RecName: Full=ATP synthase subunit alpha, mitochondrial; Flags: Precursor [Bos taurus]	ATP synthase, H+ transporting, mitochondrial F1 complex, alpha subunit 1, cardiac muscle	ATPeF1A, ATP5A1, ATP1
CI01000306_09628418_09641286.path1	11688	11469	0.981263	271.84	251.31	-0.11	0.815	0.941	no	down	inter-alpha-trypsin inhibitor heavy chain H4 precursor [Danio rerio]	RecName: Full=Inter-alpha-trypsin inhibitor heavy chain H3; Short=ITI heavy chain H3; Short=ITI-HC3; Short=Inter-alpha-inhibitor heavy chain 3; Flags: Precursor	inter-alpha (globulin) inhibitor H3	_
CI01000137_00453381_00459889.path1	10823	11354	1.04906	626.02	618.74	-0.02	0.233	0.47	no	down	PREDICTED: asparagine--tRNA ligase, cytoplasmic isoform X1 [Danio rerio]	RecName: Full=Asparagine--tRNA ligase, cytoplasmic; AltName: Full=Asparaginyl-tRNA synthetase; Short=AsnRS	_	NARS, asnS
CI01000186_00011522_00015307.path1	7374	11333	1.53689	807.99	1169.94	0.53	2.01e-20	3.07e-17	no	up	PREDICTED: 60S ribosomal protein L36 [Astyanax mexicanus]	RecName: Full=60S ribosomal protein L36	annotation not avaliable	RP-L36e, RPL36
CI01000110_03605251_03608582.path1	9223	11136	1.20742	664.37	755.76	0.19	2.86e-05	0.00074	no	up	GTP-binding nuclear protein Ran [Danio rerio]	RecName: Full=GTP-binding nuclear protein Ran; AltName: Full=GTPase Ran; AltName: Full=Ras-related nuclear protein	GTP-binding nuclear protein Ran (GTPase Ran)(Ras-related nuclear protein); GTP-binding prote [...]	RAN
CI01000028_02441408_02445596.path1	8839	10936	1.23724	1285.32	1498.25	0.22	2.64e-06	0.000111	no	up	ribosomal protein L35a [Hypophthalmichthys molitrix]	RecName: Full=60S ribosomal protein L35a	ribosomal protein L35a	RP-L35Ae, RPL35A
CI01000127_01668221_01681515.path1	8975	10887	1.21304	179.26	204.87	0.19	1.88e-05	0.000532	no	up	Solute carrier family 25 (mitochondrial carrier; phosphate carrier), member 3 [Danio rerio]	RecName: Full=Phosphate carrier protein, mitochondrial; AltName: Full=Phosphate transport protein; Short=PTP; AltName: Full=Solute carrier family 25 member 3; Flags	solute carrier family 25 member 3	SLC25A3, PHC, PIC
CI01000015_02490998_02495641.path1	9312	10852	1.16538	322.69	354.3	0.13	0.000607	0.00795	no	up	nucleolin [Danio rerio]	RecName: Full=Nucleolin; AltName: Full=Protein C23 [Xenopus laevis]	nucleolin	NCL, NSR1
CI01000029_06406402_06408397.path1	9595	10635	1.10839	373.23	389.75	0.06	0.0182	0.091	no	up	insulinoma-associated protein 1a [Danio rerio]	RecName: Full=Insulinoma-associated protein 1a; AltName: Full=Insulinoma-associated 1-like protein a; AltName: Full=Zinc finger protein IA-1a [Danio rerio]	insulinoma-associated 1	_
CI01000256_00057624_00060277.path1	8189	10496	1.28172	878.73	1061.12	0.27	5.56e-08	4.55e-06	no	up	uncharacterized protein LOC541327 [Danio rerio]	RecName: Full=40S ribosomal protein S17	similar to ribosomal protein S17	RP-S17e, RPS17
CI01000049_06911081_06915976.path1	8889	10445	1.17505	1268.87	1404.72	0.15	0.000322	0.00489	no	up	uncharacterized protein LOC336637 [Danio rerio]	RecName: Full=Thioredoxin; Short=Trx [Ictalurus punctatus]	hypothetical protein LOC336637	trxA
CI01000024_03516980_03521654.path1	8981	10406	1.15867	599.74	654.69	0.13	0.000969	0.0113	no	up	integral membrane protein 2B [Danio Integral membrane protein 2Ba [Danio rerio]	RecName: Full=Integral membrane protein 2B; AltName: Full=Transmembrane protein E3-16 [Gallus gallus]	integral membrane protein 2Ba	ITM2B
CI01000242_00428953_00437315.path1	9705	10395	1.0711	380.36	383.83	0.01	0.103	0.284	no	up	glia-derived nexin precursor [Danio Serine (or cysteine) proteinase inhibitor, clade E (nexin, plasminogen activator inhibitor type 1),	RecName: Full=Glia-derived nexin; Short=GDN; AltName: Full=Peptidase inhibitor 7; Short=PI-7; AltName: Full=Protease nexin 1; Short=PN-1; AltName: Full=Protease nexin I;	serine (or cysteine) proteinase inhibitor, clade E (nexin, plasminogen activator inhibitor t [...]	SERPINE2
CI01000340_14309675_14311339.path1	8218	10354	1.25992	1031.18	1224.04	0.25	4.02e-07	2.39e-05	no	up	PREDICTED: 60S acidic ribosomal protein P2-like [Astyanax mexicanus]	RecName: Full=60S acidic ribosomal protein P2	ribosomal protein, large P2	RP-LP2, RPLP2
CI01000507_00002955_00008840.path1	8738	10269	1.17521	620.81	687.37	0.15	0.000322	0.00489	no	up	Unknown (protein for IMAGE:6794776) [Danio rerio]	_	Putative uncharacterized protein Fragment	_
CI01072909_00000766_00002054.path1	11823	10010	0.846655	1657.28	1321.96	-0.33	0.000701	0.00892	no	down	putative prohormone convertase 1 [Cyprinus carpio]	RecName: Full=Neuroendocrine convertase 1; Short=NEC 1; AltName: Full=Prohormone convertase 1; AltName: Full=Proprotein convertase 1; Short=PC1; Flags: Precursor [	_	PCSK1
CI01000207_00489129_00538529.path1	8404	10007	1.19074	670.57	752.28	0.17	0.000109	0.0021	no	up	60S ribosomal protein L19 [Anoplopoma fimbria]	RecName: Full=60S ribosomal protein L19 [Danio rerio]	60S ribosomal protein L19	RP-L19e, RPL19
CI01000039_04616410_04621885.path1	10367	9876	0.952638	187.34	168.15	-0.16	0.387	0.635	no	down	PREDICTED: elongation factor 2 [Danio rerio]	RecName: Full=Elongation factor 2; Short=EF-2 [Callithrix jacchus]	Novel protein (Wu:fj53d02)	EEF2
CI01000299_04645836_04651938.path1	9968	9800	0.983146	151.31	140.16	-0.11	0.848	0.957	no	down	Na+/K+ -ATPase alpha 1 subunit [Danio rerio]	RecName: Full=Sodium/potassium-transporting ATPase subunit alpha-1; Short=Na(+)/K(+) ATPase alpha-1 subunit; AltName: Full=Sodium pump subunit alpha-1; Flags: Precur	Na+/K+ -ATPase alpha 1 subunit	ATP1A
CI01000043_04168896_04172758.path1	7739	9667	1.24913	537.56	632.63	0.23	1.12e-06	5.57e-05	no	up	40S ribosomal protein S17 [Danio Zgc:77702 [Danio rerio]	RecName: Full=40S ribosomal protein S17	ribosomal protein S17	RP-S17e, RPS17
CI01000024_01769123_01771226.path1	8229	9633	1.17062	695.86	767.45	0.14	0.00046	0.00644	no	up	elongation factor 1-beta [Danio Eukaryotic translation elongation factor 1 beta 2 [Danio rerio]	RecName: Full=Elongation factor 1-beta; Short=EF-1-beta [Mus musculus]	eukaryotic translation elongation factor 1 beta 2	EEF1B
CI01000340_06695274_06700680.path1	8451	9631	1.13963	344.22	369.59	0.1	0.00331	0.0283	no	up	PREDICTED: plasminogen activator inhibitor 1 RNA-binding protein-like [Lepisosteus oculatus]	RecName: Full=Plasminogen activator inhibitor 1 RNA-binding protein; AltName: Full=PAI1 RNA-binding protein 1; Short=PAI-RBP1; AltName: Full=SERPINE1 mRNA-binding	SERPINE1 mRNA binding protein 1	SERBP1
CI01000152_01917798_01946700.path1	10537	9517	0.903198	132.32	112.6	-0.23	0.0455	0.171	no	down	PREDICTED: von Willebrand factor A domain-containing protein 5B1-like [Danio rerio]	RecName: Full=von Willebrand factor A domain-containing protein 5B2 [Homo sapiens]	_	_
CI01000001_05933655_05938581.path1	10105	9466	0.936764	209.36	184.77	-0.18	0.222	0.456	no	down	PREDICTED: filamin-A [Danio rerio]	RecName: Full=Filamin-A; Short=FLN-A; AltName: Full=Actin-binding protein 280; Short=ABP-280; AltName: Full=Alpha-filamin; AltName: Full=Endothelial actin-binding	_	FLNA
CI01000306_05452986_05453456.path1	6996	9451	1.35091	1395.55	1776.2	0.35	7.96e-11	1.59e-08	no	up	60S ribosomal protein L22 [Danio Zgc:123327 [Danio rerio]	RecName: Full=60S ribosomal protein L22; AltName: Full=Heparin-binding protein HBp15 [Sus RL22_MOUSE RecName: Full=60S ribosomal prote	ribosomal protein L22	RP-L22e, RPL22
CI01000009_13667246_13668040.path1	9043	9446	1.04456	530.96	522.53	-0.02	0.275	0.52	no	down	neurogenic differentiation factor 1 [Danio rerio]	RecName: Full=Neurogenic differentiation factor 1; Short=NeuroD; Short=NeuroD1 [Danio rerio]	Neurogenic differentiation factor 1 (NeuroD1)(NeuroD); Differentiation factor required for n [...]	NEUROD1
CI01000340_03471633_03472401.path1	7673	9424	1.2282	1925.59	2228.19	0.21	6.52e-06	0.000227	no	up	ribosomal protein L5 [Danio Ribosomal protein L5b [Danio rerio]	RecName: Full=60S ribosomal protein L5 [Mus musculus]	_	RP-L5e, RPL5
CI01000080_03379883_03383919.path1	10088	9422	0.933981	430.03	378.41	-0.18	0.199	0.428	no	down	pituitary-specific transcription factor Pit-1 [Ctenopharyngodon idella]	RecName: Full=Pituitary-specific positive transcription factor 1; Short=PIT-1; AltName: Full=Growth hormone factor 1; Short=GHF-1 [Oncorhynchus mykiss]	pituitary specific transcription factor 1	POU1F, PIT1
CI01000205_00910423_00913491.path1	7532	9382	1.24562	255.32	299.63	0.23	1.56e-06	7.24e-05	no	up	Heat shock protein 5 [Danio rerio]	RecName: Full=78 kDa glucose-regulated protein; Short=GRP-78; AltName: Full=Heat shock 70 kDa protein 5; AltName: Full=Immunoglobulin heavy chain-binding protein; S	heat shock 70kDa protein 5 (glucose-regulated protein, 78kDa)	HSPA5, BIP
CI01000110_00479846_00482461.path1	8171	9323	1.14099	285.06	306.43	0.1	0.0031	0.027	no	up	PREDICTED: tubulin beta-4B chain-like [Astyanax mexicanus]	RecName: Full=Tubulin beta-4B chain; AltName: Full=Tubulin beta-2 chain; AltName: Full=Tubulin beta-2C chain [Homo sapiens]	tubulin, beta 2c ; Tubulin is the major constituent of microtubules. It binds two moles of G [...]	TUBB
CI01180000_06464722_06478949.path1	10128	9320	0.920221	275.02	238.43	-0.21	0.11	0.296	no	down	annexin 11a [Danio rerio]	RecName: Full=Annexin A11; AltName: Full=Annexin XI; AltName: Full=Annexin-11; AltName: Full=Calcyclin-associated annexin 50; Short=CAP-50 [Oryctolagus cuniculus]	annexin 11a isoform 1	ANXA7_11
CI01000013_06081396_06091061.path1	9576	9299	0.971074	153.45	140.39	-0.13	0.65	0.838	no	down	eukaryotic translation initiation factor 4, gamma 2b [Danio rerio]	RecName: Full=Eukaryotic translation initiation factor 4 gamma 2; Short=eIF-4-gamma 2; Short=eIF-4G 2; Short=eIF4G 2; AltName: Full=Death-associated protein 5; Sho	eukaryotic translation initiation factor 4, gamma 2b	EIF4G
CI01000018_02104142_02113293.path1	8348	9295	1.11344	274.61	288.07	0.07	0.0146	0.078	no	up	eukaryotic translation initiation factor 2 [Danio rerio]	RecName: Full=Eukaryotic translation initiation factor 2 subunit 3; AltName: Full=Eukaryotic translation initiation factor 2 subunit gamma; Short=eIF-2-gamma; AltNam	eukaryotic translation initiation factor 2	EIF2S3
CI01000001_07577777_07584809.path1	8851	9292	1.04982	502.61	497.13	-0.02	0.231	0.469	no	down	PREDICTED: alpha-enolase isoform X2 [Stegastes partitus]	RecName: Full=Alpha-enolase; AltName: Full=2-phospho-D-glycerate hydro-lyase; AltName: Full=Enolase 1; AltName: Allergen=Thu a 2.0101 [Thunnus albacares]	enolase 1, (alpha)	ENO, eno
CI01000000_18815522_18834911.path1	10399	9225	0.887105	126.7	105.9	-0.26	0.0173	0.0878	no	down	O-linked N-acetylglucosamine transferase isoform 1 [Danio rerio]	RecName: Full=UDP-N-acetylglucosamine--peptide N-acetylglucosaminyltransferase 110 kDa subunit; AltName: Full=O-GlcNAc transferase subunit p110; AltName: Full=O-li	O-linked N-acetylglucosamine transferase isoform 1	OGT
CI01000001_08511118_08515391.path1	7641	9141	1.19631	312.04	351.7	0.17	7.83e-05	0.00163	no	up	Dolichyl-diphosphooligosaccharide-protein glycosyltransferase [Danio rerio]	RecName: Full=Dolichyl-diphosphooligosaccharide--protein glycosyltransferase 48 kDa subunit; Short=DDOST 48 kDa subunit; Short=Oligosaccharyl transferase 48 kDa s	Dolichyl-diphosphooligosaccharide--protein glycosyltransferase 48 kDa subunit Precursor (Oli [...]	WBP1
CI01000013_05561156_05569165.path1	7426	9122	1.22839	641.91	742.89	0.21	6.66e-06	0.000231	no	up	nuclear pore complex protein Nup93 [Danio rerio]	RecName: Full=Nuclear pore complex protein Nup93; AltName: Full=93 kDa nucleoporin; AltName: Full=Dead eye protein; AltName: Full=Nucleoporin Nup93 [Danio rerio]	_	NUP93, NIC96
CI01000012_12653960_12664480.path1	8942	9037	1.01062	225.13	214.36	-0.07	0.697	0.868	no	down	PREDICTED: neutral amino acid transporter A isoform X1 [Danio rerio]	RecName: Full=Neutral amino acid transporter A; AltName: Full=Alanine/serine/cysteine/threonine transporter 1; Short=ASCT-1; AltName: Full=SATT; AltName: Full=Solute	solute carrier family 1 (glutamate/neutral amino acid transporter), member 4	SLC1A4, SATT
CI01000051_00520062_00525658.path1	8025	9032	1.12548	298.72	316.75	0.08	0.00772	0.0505	no	up	eukaryotic translation initiation factor 5 [Danio rerio]	RecName: Full=Eukaryotic translation initiation factor 5; Short=eIF-5 [Homo sapiens]	eukaryotic translation initiation factor 5	EIF5
CI01000078_00064946_00068618.path1	7814	9029	1.15549	542.77	590.88	0.12	0.00129	0.0141	no	up	cold inducible RNA binding protein [Danio rerio]	RecName: Full=Cold-inducible RNA-binding protein B; AltName: Full=Cold-inducible RNA-binding protein 2; Short=xCIRP2; AltName: Full=Glycine-rich RNA-binding protei	cold inducible RNA binding protein	CIRBP
CI01000062_04070271_04080873.path1	8156	9017	1.10557	495.71	516.33	0.06	0.0222	0.105	no	up	tyrosine 3-monooxygenase/tryptophan 5-monooxygenase activation protein, theta polypeptide b [Danio Tyrosine 3-monooxygenase/tryptophan 5	RecName: Full=14-3-3 protein zeta/delta; AltName: Full=Mitochondrial import stimulation factor S1 subunit; AltName: Full=Protein kinase C inhibitor protein 1; Short=	tyrosine 3-monooxygenase/tryptophan 5-monooxygenase activation protein, theta polypeptide b	YWHAB_Q_Z
CI01000180_01738394_01765499.path1	9704	9003	0.927762	113.18	98.93	-0.19	0.155	0.367	no	down	N-acetyltransferase 10 [Danio rerio]	RecName: Full=N-acetyltransferase 10 [Homo sapiens]	cell cycle associated protein 1b	NAT10, KRE33
CI01000012_05177587_05180517.path1	7884	8964	1.13699	473.63	507.35	0.1	0.00401	0.0322	no	up	serine/arginine-rich splicing factor 5a [Danio rerio]	RecName: Full=Serine/arginine-rich splicing factor 5; AltName: Full=Delayed-early protein HRS; AltName: Full=Pre-mRNA-splicing factor SRP40; AltName: Full=Splicing	splicing factor, arginine/serine-rich 5a	SFRS4_5_6
CI01000030_10705288_10715416.path1	7464	8883	1.19011	210.77	236.33	0.17	0.000126	0.00237	no	up	uncharacterized protein LOC563836 precursor [Danio rerio]	RecName: Full=Gamma-glutamyl hydrolase; AltName: Full=Conjugase; AltName: Full=GH; AltName: Full=Gamma-Glu-X carboxypeptidase; Flags: Precursor [Homo sapiens]	hypothetical protein LOC563836	GGH
CI01000000_10351921_10370020.path1	7874	8868	1.12624	155.28	164.76	0.09	0.00746	0.0495	no	up	Atlastin-3 [Tupaia chinensis]	RecName: Full=Atlastin-3 [Homo sapiens]	atlastin 3	ATL
CI01000010_04686730_04692395.path1	6977	8856	1.26931	292.61	349.92	0.26	2.2e-07	1.48e-05	no	up	calreticulin precursor [Danio rerio]	RecName: Full=Calreticulin; AltName: Full=CRP55; AltName: Full=Calregulin; AltName: Full=Endoplasmic reticulum resident protein 60; Short=ERp60; AltName: Full=HACBP	calreticulin, like 2-like	CALR
CI01000330_02657515_02658888.path1	7246	8768	1.21005	246.16	280.64	0.19	2.92e-05	0.000751	no	up	PREDICTED: uncharacterized protein LOC569005 isoform X1 [Danio rerio]	RecName: Full=C2 calcium-dependent domain-containing protein 4C; AltName: Full=Nuclear-localized factor 3; AltName: Full=Protein FAM148C [Mus musculus]	hypothetical protein LOC569005	_
CI01000054_12030200_12039539.path1	6922	8718	1.25946	62.65	74.34	0.25	5.32e-07	3.03e-05	no	up	PREDICTED: leucine-rich repeat and WD repeat-containing protein KIAA1239-like [Astyanax mexicanus]	RecName: Full=NACHT and WD repeat domain-containing protein 2; AltName: Full=Leucine-rich repeat and WD repeat-containing protein KIAA1239 [Homo sapiens]	hypothetical protein LOC100332829	_
CI01000027_09147371_09202288.path1	9220	8699	0.943492	52.98	47.09	-0.17	0.288	0.534	no	down	PREDICTED: chromodomain-helicase-DNA-binding protein 4 isoformX1 [Danio rerio]	RecName: Full=Chromodomain-helicase-DNA-binding protein 4; Short=CHD-4; AltName: Full=ATP-dependent helicase CHD4; AltName: Full=Mi-2 autoantigen 218 kDa protein;	chromodomain helicase DNA binding protein 4	_
CI01000012_04706769_04709074.path1	7352	8692	1.18226	811.29	903.67	0.16	0.000223	0.00364	no	up	glycoprotein hormone beta-5 precursor [Danio rerio]	RecName: Full=Glycoprotein hormone beta-5; AltName: Full=Thyrostimulin subunit beta; Flags: Precursor [Homo sapiens]	glycoprotein hormone beta 5	_
CI01000001_02057429_02071506.path1	8736	8682	0.993819	272.4	255.05	-0.09	0.973	1	no	down	LIM domain and actin-binding protein 1 [Danio rerio]	RecName: Full=LIM domain and actin-binding protein 1; AltName: Full=Epithelial protein lost in neoplasm; Short=mEPLIN [Mus musculus]	LIM domain and actin binding 1	_
CI01000055_01852604_01874289.path1	9764	8663	0.887239	59.37	49.63	-0.26	0.0178	0.0893	no	down	PREDICTED: fatty acid synthase-like [Lepisosteus oculatus]	RecName: Full=Fatty acid synthase; Includes: RecName: Full=[Acyl-carrier-protein]	Fatty acid synthase (EC 2.3.1.85) [Includes [Acyl-carrier-protein] S-acetyltransferase(EC 2. [...]	FASN
CI01000115_02024154_02033639.path1	7508	8644	1.15131	445.88	483.64	0.12	0.00172	0.0175	no	up	dickkopf-related protein 3 precursor [Danio rerio]	RecName: Full=Dickkopf-related protein 3; Short=Dickkopf-3; Short=Dkk-3; Short=hDkk-3; Flags: Precursor [Homo sapiens]	_	_
CI01000029_08007965_08016092.path1	6962	8532	1.22551	187.09	216.01	0.21	9.07e-06	0.000298	no	up	PREDICTED: elongation factor-1, delta, b isoform X1 [Danio rerio]	RecName: Full=Elongation factor 1-delta; Short=EF-1-delta	elongation factor-1, delta, b isoform 1	EEF1D
CI01000054_08721571_08723333.path1	7185	8505	1.18372	540.07	602.3	0.16	0.000205	0.00344	no	up	myristoylated alanine-rich C kinase substrate 2 [Danio rerio]	RecName: Full=MARCKS-related protein; AltName: Full=MARCKS-like protein 1	myristoylated alanine-rich C kinase substrate 2	MARCKSL1, MRP
CI01000009_15726357_15736168.path1	7608	8479	1.11448	234.87	246.62	0.07	0.0143	0.0771	no	up	D-3-phosphoglycerate dehydrogenase [Danio rerio]	RecName: Full=D-3-phosphoglycerate dehydrogenase; Short=3-PGDH [Bos taurus]	phosphoglycerate dehydrogenase	serA, PHGDH
CI01000016_08232249_08261533.path1	8088	8470	1.04723	134.16	132.37	-0.02	0.255	0.496	no	down	PREDICTED: tax1-binding protein 1 homolog B isoform X2 [Danio rerio]	RecName: Full=Tax1-binding protein 1 homolog B [Danio rerio]	Tax1-binding protein 1 homolog B ; May have anti-apoptotic activity (By similarity)	_
CI01000000_11894953_11903178.path1	6678	8364	1.25247	212.49	250.73	0.24	1.03e-06	5.26e-05	no	up	PREDICTED: regulator of nonsense transcripts 3B isoform X3 [Tarsius syrichta]	RecName: Full=Regulator of nonsense transcripts 3A; AltName: Full=Up-frameshift suppressor 3 homolog A [Danio rerio]	_	UPF3, RENT3
CI01000062_04005972_04008217.path1	7495	8211	1.09553	566.1	584.3	0.05	0.0371	0.149	no	up	cathepsin B, a precursor [Danio Cathepsin B, a [Danio rerio]	RecName: Full=Cathepsin B; AltName: Full=APP secretase; Short=APPS; AltName: Full=Cathepsin B1; Contains: RecName: Full=Cathepsin B light chain; Contains: RecName:	cathepsin B, a	CTSB
CI01000020_06802059_06808618.path1	6049	8196	1.35493	124.5	158.92	0.35	7.56e-11	1.53e-08	no	up	endoplasmin precursor [Danio rerio]	RecName: Full=Endoplasmin; AltName: Full=94 kDa glucose-regulated protein; Short=GRP-94; AltName: Full=Heat shock protein 90 kDa beta member 1; Flags: Precursor [Cani	heat shock protein 90kDa beta, member 1	HSP90B, TRA1
CI01000059_07418303_07423995.path1	7060	8153	1.15482	271.9	295.83	0.12	0.00144	0.0151	no	up	methionine adenosyltransferase [Trichophyton rubrum CBS 118892]	RecName: Full=S-adenosylmethionine synthase isoform type-2; Short=AdoMet synthase 2; AltName: Full=Methionine adenosyltransferase 2; Short=MAT 2 [Mus musculus]	annotation not available	metK
CI01000304_02229520_02235812.path1	7070	8150	1.15276	376.73	409.15	0.12	0.00163	0.0168	no	up	heterogeneous nuclear ribonucleoprotein D-like [Danio rerio]	RecName: Full=Heterogeneous nuclear ribonucleoprotein D-like; Short=hnRNP D-like; Short=hnRNP DL; AltName: Full=JKT41-binding protein [Mus musculus]	heterogeneous nuclear ribonucleoprotein D-like	HNRNPABD
CI01000329_00342487_00345301.path1	6950	8059	1.15957	498.33	544.41	0.13	0.00107	0.0122	no	up	H1 histone family, member 0 [Danio Zgc:65861 [Danio rerio]	RecName: Full=Histone H1.0-B; AltName: Full=H1-SA; AltName: Full=H1D; AltName: Full=Histone H1(0)-2; AltName: Full=Histone H5A; AltName: Full=XlH5A	H1 histone family, member 0	H1_5
CI01000017_00033075_00042320.path1	6884	7906	1.14846	273.24	295.65	0.11	0.00217	0.0208	no	up	Taldo1 protein [Danio rerio]	RecName: Full=Transaldolase [Rattus norvegicus]	transaldolase 1 isoform 1 ; Transaldolase is important for the balance of metabolites in the [...]	E2.2.1.2, talA, talB
CI01000168_01162239_01166570.path1	6602	7890	1.19509	491.5	553.4	0.17	9.81e-05	0.00194	no	up	PREDICTED: transmembrane emp24 domain-containing protein 2 isoform X1 [Danio rerio]	RecName: Full=Suppressor/enhancer of lin-12 protein 9; Flags: Precursor [Caenorhabditis elegans]	similar to transmembrane emp24 domain trafficking protein 2	_
CI01000005_04758130_04802713.path1	10917	7884	0.722176	90.06	61.28	-0.55	1.65e-11	4.48e-09	no	down	unnamed protein product [Oncorhynchus mykiss]	RecName: Full=Brefeldin A-inhibited guanine nucleotide-exchange protein 3 [Homo sapiens]	Novel protein similar to vertebrate brefeldin A-inhibited guanine nucleotide-exchange protei [...]	ARFGEF3, KEPI
CI01000034_05236100_05264059.path1	8009	7829	0.977525	79.63	73.33	-0.12	0.757	0.905	no	down	ATP-citrate synthase [Danio ATP citrate lyase [Danio rerio]	RecName: Full=ATP-citrate synthase; AltName: Full=ATP-citrate (pro-S-)-lyase; AltName: Full=Citrate cleavage enzyme [Mus musculus]	ATP citrate lyase	ACLY
CI01000179_00597117_00615140.path1	6765	7650	1.13082	181.48	193.35	0.09	0.00619	0.0437	no	up	glucose phosphate isomerase A [Hypophthalmichthys molitrix]	RecName: Full=Glucose-6-phosphate isomerase; Short=GPI; AltName: Full=Autocrine motility factor; Short=AMF; AltName: Full=Neuroleukin; Short=NLK; AltName: Full=Phos	glucose phosphate isomerase a	GPI, pgi
CI01000026_00898521_00902621.path1	6327	7589	1.19946	729.21	824.06	0.18	7.45e-05	0.00157	no	up	thioredoxin [Danio rerio]	RecName: Full=Thioredoxin; Short=Trx [Ictalurus punctatus]	thioredoxin	trxA
CI01000029_05421189_05424167.path1	6389	7588	1.18767	473.37	529.68	0.16	0.000172	0.00298	no	up	transmembrane emp24 domain-containing protein 10 precursor [Danio rerio]	RecName: Full=Transmembrane protein Tmp21; AltName: Full=21 kDa transmembrane-trafficking protein; AltName: Full=Integral membrane protein p23; AltName: Full=p24 fa	transmembrane emp24 domain-containing protein 10	_
CI01000030_03919724_03924153.path1	6527	7541	1.15535	396.7	431.81	0.12	0.00146	0.0154	no	up	ornithine decarboxylase antizyme 1 [Danio rerio]	RecName: Full=Ornithine decarboxylase antizyme 1; AltName: Full=ODC antizyme, short form; Short=ODC-Az-S [Danio rerio]	Ornithine decarboxylase antizyme 1 (ODC antizyme, short form)(ODC-Az-S); Binds to, and desta [...]	OAZ1
CI01000053_00496924_00507195.path1	7532	7536	1.00053	271.28	255.72	-0.09	0.862	0.963	no	down	Zgc:153795 protein [Danio rerio]	RecName: Full=Tissue factor pathway inhibitor; Short=TFPI; AltName: Full=Extrinsic pathway inhibitor; Short=EPI; AltName: Full=Lipoprotein-associated coagulation inh	hypothetical protein LOC562009	_
CI01000024_03073126_03117989.path1	5693	7525	1.3218	56.46	70.31	0.32	2.45e-09	3.08e-07	no	up	acetylcholine receptor subunit alpha precursor [Danio rerio]	RecName: Full=Acetylcholine receptor subunit alpha; Flags: Precursor	Acetylcholine receptor subunit alpha Precursor ; After binding acetylcholine, the AChR respo [...]	CHRNA1
CI01000069_02033431_02040119.path1	6959	7446	1.06998	199.77	201.39	0.01	0.114	0.303	no	up	RecName: Full=Eukaryotic translation initiation factor 3 subunit D; Short=eIF3d; AltName: Full=Eukaryotic translation initiation factor 3 subunit 7 [Danio rerio]	RecName: Full=Eukaryotic translation initiation factor 3 subunit D; Short=eIF3d; AltName: Full=Eukaryotic translation initiation factor 3 subunit 7 [Danio rerio]	Eukaryotic translation initiation factor 3 subunit D (eIF3d)(Eukaryotic translation initiati [...]	EIF3D
CI01000020_02113206_02120765.path1	6688	7405	1.10721	273.13	284.91	0.06	0.0219	0.104	no	up	RecName: Full=L-lactate dehydrogenase B-A chain; Short=LDH-B-A [Danio rerio]	RecName: Full=L-lactate dehydrogenase B-A chain; Short=LDH-B-A [Danio rerio]	L-lactate dehydrogenase B chain (LDH-B)(EC 1.1.1.27)	LDH, ldh
CI01000047_04075849_04088601.path1	7072	7398	1.0461	133.86	131.93	-0.02	0.268	0.512	no	down	eukaryotic translation initiation factor 3 subunit C [Danio rerio]	RecName: Full=Eukaryotic translation initiation factor 3 subunit C; Short=eIF3c; AltName: Full=Eukaryotic translation initiation factor 3 subunit 8	eukaryotic translation initiation factor 3, subunit C-like	EIF3C
CI01000112_00655682_00669456.path1	7026	7384	1.05095	195.91	193.98	-0.01	0.229	0.465	no	down	protein disulfide-isomerase precursor [Danio rerio]	RecName: Full=Protein disulfide-isomerase; Short=PDI; AltName: Full=Prolyl 4-hydroxylase subunit beta; AltName: Full=p58; Flags: Precursor [Cricetulus griseus]	procollagen-proline, 2-oxoglutarate 4-dioxygenase (proline 4-hydroxylase), beta polypeptide	PDIA1, P4HB
CI01000066_01713419_01715550.path1	6241	7380	1.1825	688.69	767.27	0.16	0.000253	0.00403	no	up	PREDICTED: CD9 antigen-like isoform X1 [Poecilia formosa]	RecName: Full=CD9 antigen; AltName: CD_antigen=CD9 [Sus scrofa]	_	CD9, TSPAN29
CI01000346_00743536_00749911.path1	6369	7375	1.15795	224.71	245.15	0.13	0.00126	0.0138	no	up	Chaperonin containing TCP1, subunit 7 (eta) [Danio rerio]	RecName: Full=T-complex protein 1 subunit eta; Short=TCP-1-eta; AltName: Full=CCT-eta	chaperonin containing TCP1, subunit 7	CCT7
CI01000000_15829395_15841876.path1	8219	7368	0.896459	47.47	40.09	-0.24	0.0331	0.138	no	down	PREDICTED: neuroblast differentiation-associated protein AHNAK isoform X6 [Danio rerio]	RecName: Full=Neuroblast differentiation-associated protein AHNAK; AltName: Full=Desmoyokin [Homo sapiens]	_	_
CI01000004_07759670_07760529.path1	5757	7358	1.2781	1279.65	1540.88	0.27	1.4e-07	1e-05	no	up	40S ribosomal protein S28 [Danio 40S ribosomal protein S28 [Ictalurus punctatus]	RecName: Full=40S ribosomal protein S28 RS28_DANRE RecName: Full=40S ribosomal protein S28 [Danio rerio]	40S ribosomal protein S28	RP-S28e, RPS28
CI01000353_00565944_00573619.path1	6853	7339	1.07092	183.84	185.49	0.01	0.11	0.297	no	up	PREDICTED: nuclear factor erythroid 2-related factor 2 [Astyanax mexicanus]	RecName: Full=Nuclear factor erythroid 2-related factor 2; Short=NF-E2-related factor 2; Short=NFE2-related factor 2; AltName: Full=Nuclear factor, erythroid derive	nuclear factor erythroid 2-like 2	NFE2L2, NRF2
CI01000027_05371407_05382804.path1	6533	7262	1.11159	331.1	346.76	0.07	0.0177	0.089	no	up	uncharacterized protein LOC568891 precursor [Danio rerio]	_	hypothetical protein LOC568891	_
CI01000000_16362843_16368520.path1	6686	7236	1.08226	404.79	412.74	0.03	0.0696	0.224	no	up	PREDICTED: SPARC isoform X1 [Danio rerio]	RecName: Full=SPARC; AltName: Full=Basement-membrane protein 40; Short=BM-40; AltName: Full=Osteonectin; Short=ON; AltName: Full=Secreted protein acidic and rich in	secreted acidic cysteine rich glycoprotein	_
CI01000027_05461577_05471900.path1	6322	7219	1.14189	399.86	430.18	0.11	0.00339	0.0288	no	up	tyrosine 3-monooxygenase/tryptophan 5-monooxygenase activation protein, beta polypeptide like [Danio Tyrosine 3-monooxygenase/tryptophan	RecName: Full=14-3-3 protein beta/alpha-A	tyrosine 3-monooxygenase/tryptophan 5-monooxygenase activation protein, beta polypeptide like	YWHAB_Q_Z
CI01000321_03191343_03195029.path1	5410	7215	1.33364	507.08	637.14	0.33	8.75e-10	1.35e-07	no	up	PREDICTED: translocon-associated protein subunit beta [Vicugna pacos]	RecName: Full=Translocon-associated protein subunit beta; Short=TRAP-beta; AltName: Full=Glycoprotein 25H; Short=gp25H; AltName: Full=Signal sequence receptor subunit	signal sequence receptor, beta (translocon-associated protein beta)	SSR2
CI01000032_01218926_01234833.path1	6371	7214	1.13232	148.17	158.07	0.09	0.00587	0.0421	no	up	plastin-3 [Danio rerio]	RecName: Full=Plastin-3; AltName: Full=T-plastin [Mus musculus]	_	PLS3
CI01000018_04007742_04017494.path1	6730	7214	1.07192	158.9	160.47	0.01	0.107	0.29	no	up	glycyl-tRNA synthetase-like protein [Camelus ferus]	RecName: Full=Glycine--tRNA ligase; AltName: Full=Diadenosine tetraphosphate synthetase; Short=AP-4-A synthetase; AltName: Full=Glycyl-tRNA synthetase; Short=GlyRS	_	GARS, glyS1
CI01000021_06941580_06949099.path1	6112	7206	1.17899	187.94	208.76	0.15	0.000328	0.00496	no	up	Tcp1 protein [Danio rerio]	RecName: Full=T-complex protein 1 subunit alpha; Short=TCP-1-alpha; AltName: Full=CCT-alpha [Paleosuchus palpebrosus]	t-complex polypeptide 1	CCT1, TCP1
CI01000020_02638385_02646586.path1	7217	7197	0.997229	128.48	120.71	-0.09	0.917	0.988	no	down	coatomer subunit gamma-2 [Danio AF191561_1 coatomer protein gamma2-COP [Danio rerio]	RecName: Full=Coatomer subunit gamma-2; AltName: Full=Gamma-2-coat protein; Short=Gamma-2-COP [Danio rerio]	Coatomer subunit gamma-2 (Gamma-2-coat protein)(Gamma-2-COP); The coatomer is a cytosolic pr [...]	COPG
CI01000006_12910607_12915808.path1	6135	7120	1.16055	482.1	527.14	0.13	0.0011	0.0125	no	up	gastrin-releasing peptide precursor [Carassius auratus]	RecName: Full=Gastrin-releasing peptide; Contains: RecName: Full=Gastrin-releasing peptide; AltName: Full=GRP-29; Contains: RecName: Full=Neuromedin-C; AltName: Full=G	_	GRP
CI01000325_05782613_05785408.path1	6401	7116	1.1117	254.07	266.11	0.07	0.0177	0.0892	no	up	protein Z-dependent protease inhibitor precursor [Danio rerio]	RecName: Full=Serine proteinase inhibitor A3K; Short=Serpin A3K; AltName: Full=Contrapsin; Short=CP; Flags: Precursor	hypothetical protein LOC565064	_
CI01000016_10042324_10051398.path1	6767	7089	1.04758	130.31	128.61	-0.02	0.257	0.5	no	down	beta-catenin [Carassius auratus]	RecName: Full=Catenin beta-1; AltName: Full=Beta-catenin [Homo sapiens]	catenin (cadherin-associated protein), beta 1	CTNNB1
CI01000010_00532752_00544586.path1	7452	7073	0.949141	139.03	124.32	-0.16	0.355	0.604	no	down	PREDICTED: cold shock domain-containing protein E1 isoform X5 [Danio rerio]	RecName: Full=Cold shock domain-containing protein E1; AltName: Full=N-ras upstream gene protein; AltName: Full=Protein UNR [Homo sapiens]	cold shock domain containing E1, RNA-binding	_
CI01000140_01958780_01966655.path1	6006	7048	1.17349	193.48	213.91	0.14	0.000483	0.00665	no	up	Arfgap3 protein [Danio rerio]	RecName: Full=ADP-ribosylation factor GTPase-activating protein 3; Short=ARF GAP 3	_	ARFGAP2_3
CI01000050_06704526_06704754.path1	5694	7043	1.23692	1165.72	1358.48	0.22	4.74e-06	0.000181	no	up	Y box binding protein 1 [Danio rerio]	RecName: Full=Nuclease-sensitive element-binding protein 1; AltName: Full=CCAAT-binding transcription factor I subunit A; Short=CBF-A; AltName: Full=DNA-binding prot	_	YBX1, NSEP1
CI01000027_06706050_06708485.path1	5738	7027	1.22464	607.34	700.75	0.21	1.24e-05	0.000382	no	up	protein transport protein Sec61 subunit beta [Danio rerio]	RecName: Full=Protein transport protein Sec61 subunit beta [Mus musculus]	_	SEC61B, SBH2
CI01000350_02502767_02507641.path1	5893	7009	1.18938	203.31	227.82	0.16	0.000166	0.0029	no	up	RecName: Full=Basic leucine zipper and W2 domain-containing protein 1-B Bzw1b protein [Danio rerio]	RecName: Full=Basic leucine zipper and W2 domain-containing protein 1-B	Basic leucine zipper and W2 domain-containing protein 1-B ; Enhances histone H4 gene transcr [...]	_
CI01000030_11362386_11380216.path1	5235	6986	1.33448	67.26	84.57	0.33	8.8e-10	1.35e-07	no	up	uncharacterized protein LOC562839 [Danio rerio]	RecName: Full=Calreticulin; AltName: Full=CRP55; AltName: Full=Calregulin; AltName: Full=Endoplasmic reticulum resident protein 60; Short=ERp60; AltName: Full=HACBP;	hypothetical protein LOC562839	RAD23, HR23
CI01000197_00285680_00299823.path1	6585	6968	1.05816	127.59	127.2	0	0.18	0.403	no	down	conserved hypothetical protein [Trichoplax adhaerens]	RecName: Full=Dolichyl-diphosphooligosaccharide--protein glycosyltransferase subunit STT3A; Short=Oligosaccharyl transferase subunit STT3A; Short=STT3-A 1826764	STT3, subunit of the oligosaccharyltransferase complex, homolog A (S. cerevisiae)	STT3
CI01000090_00880415_00885111.path1	6358	6926	1.08934	217.42	223.14	0.04	0.0518	0.185	no	up	PREDICTED: ornithine aminotransferase, mitochondrial isoform 2 [Danio rerio]	RecName: Full=Ornithine aminotransferase, mitochondrial; AltName: Full=Ornithine delta-aminotransferase; AltName: Full=Ornithine--oxo-acid aminotransferase; Contains:	_	rocD, OAT
CI01000072_05367941_05386812.path1	6381	6868	1.07632	209.9	212.85	0.02	0.0903	0.262	no	up	synaptosomal-associated protein 25 [Danio rerio]	RecName: Full=Synaptosomal-associated protein 25; Short=SNAP-25; AltName: Full=Synaptosomal-associated 25 kDa protein	synaptosomal-associated protein 25	SNAP25
CI01000057_05827116_05827514.path1	5145	6866	1.3345	601.9	756.76	0.33	9.21e-10	1.4e-07	no	up	ribosomal protein L29 [Hypophthalmichthys nobilis]	_	_	RP-L29e, RPL29
CI01000350_02241412_02243039.path1	5971	6848	1.14688	270.07	291.82	0.11	0.00262	0.0238	no	up	connective tissue growth factor precursor [Danio rerio]	RecName: Full=Connective tissue growth factor; AltName: Full=CCN family member 2; AltName: Full=Hypertrophic chondrocyte-specific protein 24; AltName: Full=Insulin	connective tissue growth factor	CTGF
CI01000030_02688886_02690562.path1	6052	6812	1.12558	490.44	520.09	0.08	0.00877	0.0552	no	up	cold inducible RNA binding protein isoform 1 [Danio rerio]	RecName: Full=Cold-inducible RNA-binding protein A; AltName: Full=Cold-inducible RNA-binding protein; Short=XCIRP; AltName: Full=Cold-inducible RNA-binding protei	_	CIRBP
CI01000041_01328043_01337229.path1	6021	6783	1.12656	222	235.62	0.09	0.00834	0.0534	no	up	Pgk1 protein [Danio rerio]	RecName: Full=Phosphoglycerate kinase 1 [Cricetulus griseus]	phosphoglycerate kinase 1	PGK, pgk
CI01000300_05338723_05344483.path1	6301	6770	1.07443	264.97	268.22	0.02	0.0977	0.275	no	up	N-acylsphingosine amidohydrolase precursor [Danio rerio]	RecName: Full=Acid ceramidase; Short=AC; Short=ACDase; Short=Acid CDase; AltName: Full=Acylsphingosine deacylase; AltName: Full=N-acylsphingosine amidohydrolase;	N-acylsphingosine amidohydrolase	ASAH1
CI01000063_05466326_05468126.path1	6051	6769	1.11866	370.67	390.66	0.08	0.0127	0.0711	no	up	SIX homeobox 3b [Danio rerio]	RecName: Full=Homeobox protein SIX3; AltName: Full=Sine oculis homeobox homolog 3 [Mus musculus]	sine oculis homeobox homolog 3b	SIX3_6, OPTIX
CI01000304_04563922_04573450.path1	7344	6736	0.917211	116.36	100.55	-0.21	0.101	0.281	no	down	PREDICTED: amyloid beta A4 precursor protein-binding family A member 1 isoform X1 [Danio rerio]	RecName: Full=Amyloid beta A4 precursor protein-binding family A member 1; AltName: Full=Adapter protein X11alpha; AltName: Full=Neuron-specific X11 protein; AltN	amyloid beta (A4) precursor protein-binding, family A, member 1	_
CI01000325_06275779_06276922.path1	5692	6711	1.17902	429.92	477.56	0.15	0.00035	0.00522	no	up	ChaC, cation transport regulator homolog 1 [Xenopus (Silurana) tropicalis]	RecName: Full=Cation transport regulator-like protein 1 [Danio rerio]	Cation transport regulator-like protein 1 ; Pro-apoptotic component of the unfolded protein [...]	chaC
CI01000028_02543813_02547229.path1	5697	6686	1.1736	333.24	368.46	0.14	0.000503	0.00687	no	up	eukaryotic translation initiation factor 3 subunit M [Danio rerio]	RecName: Full=Eukaryotic translation initiation factor 3 subunit M; Short=eIF3m	Eukaryotic translation initiation factor 3 subunit M (eIF3m); Component of the eukaryotic tr [...]	EIF3M
CI01000039_01009345_01015577.path1	7301	6669	0.913437	241.7	208	-0.22	0.0846	0.251	no	down	arrestin domain-containing protein 3 [Danio rerio]	RecName: Full=Arrestin domain-containing protein 3; AltName: Full=TBP-2-like inducible membrane protein; Short=TLIMP [Homo sapiens]	arrestin domain containing 3	_
CI01000043_01925915_01953436.path1	7513	6662	0.88673	106.76	89.19	-0.26	0.0189	0.0936	no	down	protein transport protein Sec24D [Danio rerio]	RecName: Full=Protein transport protein Sec24D; AltName: Full=SEC24-related protein D [Homo sapiens]	SEC24 family, member D (S. cerevisiae)	SEC24
CI01000020_00126243_00220377.path1	6916	6594	0.953441	111.74	100.38	-0.15	0.408	0.652	no	down	staphylococcal nuclease domain-containing protein 1 isoform p100S [Danio rerio]	RecName: Full=Staphylococcal nuclease domain-containing protein 1; AltName: Full=100 kDa coactivator; AltName: Full=4SNc-Tudor domain protein; AltName: Full=p100 co	_	SND1
CI01000021_03902018_03931315.path1	5306	6569	1.23803	110.67	129.08	0.22	4.83e-06	0.000183	no	up	PREDICTED: acetyl-coenzyme A synthetase, cytoplasmic isoform X3 [Heterocephalus glaber]	RecName: Full=Acetyl-coenzyme A synthetase, cytoplasmic; AltName: Full=Acetate--CoA ligase; AltName: Full=Acetyl-CoA synthetase; Short=ACS; Short=AceCS; AltName: F	acyl-CoA synthetase short-chain family member 2	ACSS, acs
CI01000018_02906370_02908615.path1	5612	6561	1.1691	1247.41	1373.98	0.14	0.000685	0.00874	no	up	PREDICTED: retinol dehydrogenase 11-like [Neolamprologus brichardi]	RecName: Full=Protein transport protein Sec61 subunit gamma	Sec61 gamma subunit	SEC61G, SSS1, secE
CI01000027_09722965_09729563.path1	6690	6545	0.978326	160.39	147.83	-0.12	0.773	0.914	no	down	Sfrs18 protein [Danio rerio]	RecName: Full=Arginine/serine-rich protein PNISR; AltName: Full=PNN-interacting serine/arginine-rich protein; AltName: Full=SR-related protein; AltName: Full=SR-r	splicing factor, arginine/serine-rich 18	SFRS18
CI01000000_05728315_05737603.path1	6743	6543	0.97034	115.55	105.63	-0.13	0.646	0.835	no	down	PREDICTED: neutral alpha-glucosidase AB [Danio rerio]	RecName: Full=Neutral alpha-glucosidase AB; AltName: Full=Alpha-glucosidase 2; AltName: Full=Glucosidase II subunit alpha; Flags: Precursor	neutral alpha-glucosidase AB-like	GANAB
CI01000065_04247989_04251347.path1	7312	6541	0.894557	247.33	208.45	-0.25	0.0308	0.131	no	down	PREDICTED: protein FAM46A-like isoform X3 [Danio rerio]	RecName: Full=Protein FAM46A; AltName: Full=HBV X-transactivated gene 11 protein; AltName: Full=HBV XAg-transactivated protein 11 [Homo sapiens]	Prion-like-(Q/N-rich)-domain-bearing protein family member (pqn-44)-like	_
CI01000069_02363715_02370330.path1	6414	6539	1.01949	234.82	225.54	-0.06	0.574	0.783	no	down	nucleobindin-1 precursor [Danio Zgc:153192 [Danio rerio]	RecName: Full=Nucleobindin-1; Flags: Precursor	nucleobindin 1	_
CI01000319_05338956_05361986.path1	6889	6531	0.948033	109.04	97.39	-0.16	0.345	0.595	no	down	PREDICTED: sodium/potassium-transporting ATPase subunit alpha-3-like [Haplochromis burtoni]	RecName: Full=Sodium/potassium-transporting ATPase subunit alpha-3; Short=Na(+)/K(+) ATPase alpha-3 subunit; AltName: Full=Na(+)/K(+) ATPase alpha(III) subunit; AltN	ATPase, Na+/K+ transporting, alpha 3a polypeptide	ATP1A
CI01000340_16108047_16115989.path1	6363	6527	1.02577	151.15	146.08	-0.05	0.49	0.725	no	down	PREDICTED: RNA-binding protein 5-B-like isoform 1 [Oryzias latipes]	RecName: Full=RNA-binding protein 5; AltName: Full=RNA-binding motif protein 5 [Xenopus (Silurana) tropicalis]	RNA binding motif protein 5	RBM5_10
CI01000013_06425832_06432737.path1	5836	6522	1.11755	228.15	240.22	0.07	0.0137	0.0752	no	up	cathepsin D [Ctenopharyngodon idella]	RecName: Full=Cathepsin D; Flags: Precursor [Clupea harengus]	cathepsin D	CTSD
CI01000065_04723206_04763909.path1	7818	6481	0.828984	26.09	20.37	-0.36	0.000172	0.00298	no	down	PREDICTED: plectin-like isoform X6 [Astyanax mexicanus]	RecName: Full=Plectin; Short=PCN; Short=PLTN; AltName: Full=Plectin-1; AltName: Full=Plectin-6 [Mus musculus]	_	PLEC
CI01000026_03497917_03504607.path1	6415	6463	1.00748	158.18	150.15	-0.08	0.752	0.901	no	down	RecName: Full=Coatomer subunit beta; AltName: Full=Beta-coat protein; Short=Beta-COP [Danio rerio]	RecName: Full=Coatomer subunit beta; AltName: Full=Beta-coat protein; Short=Beta-COP [Danio rerio]	coatomer protein complex, subunit beta 1	COPB1, SEC26
CI01000012_08574591_08601981.path1	6442	6456	1.00217	140.78	132.92	-0.08	0.837	0.952	no	down	Rtn1a protein [Danio rerio]	RecName: Full=Reticulon-1 [Xenopus (Silurana) tropicalis]	reticulon 1a isoform 1	_
CI01000116_00352111_00358611.path1	6695	6432	0.960717	201.1	182.02	-0.14	0.505	0.737	no	down	calnexin 1 [Cyprinus carpio]	RecName: Full=Calnexin; AltName: Full=pp90; Flags: Precursor	calnexin	CANX
CI01000300_10176172_10189470.path1	6212	6380	1.02704	118.89	115.04	-0.05	0.475	0.712	no	down	PREDICTED: tripartite motif-containing protein 2 isoform X1 [Danio rerio]	RecName: Full=Tripartite motif-containing protein 3; AltName: Full=Brain-expressed RING finger protein; AltName: Full=RING finger protein 22; AltName: Full=RING f	tripartite motif-containing 2	TRIM2_3
CI01000001_08778667_08782959.path1	6017	6367	1.05817	250.32	249.56	0	0.182	0.407	no	down	45 kDa calcium-binding protein precursor [Danio rerio]	RecName: Full=45 kDa calcium-binding protein; Short=Cab45; AltName: Full=Stromal cell-derived factor 4; Short=SDF-4; Flags: Precursor [Danio rerio]	45 kDa calcium-binding protein Precursor (Cab45)(Stromal cell-derived factor 4)(SDF-4); May [...]	_
CI01000009_03699312_03715114.path1	7189	6362	0.884963	163.53	136.35	-0.26	0.0172	0.0876	no	down	PREDICTED: amyloid beta A4 protein-like isoform X1 [Astyanax mexicanus]	RecName: Full=Amyloid beta A4 protein; AltName: Full=ABPP; Short=APP; AltName: Full=Alzheimer disease amyloid A4 protein homolog; Contains: RecName: Full=Beta-amyloid	amyloid beta (A4) precursor protein b	APP
CI01000001_05295894_05308912.path1	5048	6352	1.25832	106.86	126.69	0.25	9.97e-07	5.13e-05	no	up	PREDICTED: NF-kappa-B essential modulator isoform X1 [Danio rerio]	RecName: Full=Translocon-associated protein subunit delta; Short=TRAP-delta; AltName: Full=Signal sequence receptor subunit delta; Short=SSR-delta; Flags: Precursor [R	inhibitor of kappa light polypeptide gene enhancer in B-cells, kinase gamma	IKBKG, IKKG, NEMO
CI01000343_01368460_01381795.path1	5634	6297	1.11768	183.78	193.52	0.07	0.0138	0.0755	no	up	U2 small nuclear ribonucleoprotein A' [Danio rerio]	RecName: Full=U2 small nuclear ribonucleoprotein A'; Short=U2 snRNP A' [Homo sapiens]	small nuclear ribonucleoprotein polypeptide A'	SNRPA1
CI01000304_13444023_13466208.path1	7767	6290	0.809836	94.64	72.21	-0.39	2.23e-05	0.000606	no	down	clathrin, heavy polypeptide a [Danio rerio]	RecName: Full=Clathrin heavy chain 1 [Mus musculus]	clathrin, heavy polypeptide a	CLTC
CI01000012_10939589_10944243.path1	5588	6259	1.12008	185.39	195.63	0.08	0.0123	0.0694	no	up	PREDICTED: elongation factor 1-alpha 1-like [Chrysochloris asiatica]	RecName: Full=Elongation factor 1-alpha 2; Short=EF-1-alpha-2 [Drosophila melanogaster]	similar to statin-like	EEF1A
CI01000006_11715016_11740679.path1	7544	6246	0.827943	47.72	37.22	-0.36	0.000161	0.00283	no	down	PREDICTED: spectrin alpha chain, non-erythrocytic 1 isoform X9 [Astyanax mexicanus]	RecName: Full=Spectrin alpha chain, non-erythrocytic 1; AltName: Full=Alpha-II spectrin; AltName: Full=Fodrin alpha chain; AltName: Full=Spectrin, non-erythroid al	spectrin, alpha, non-erythrocytic 1 (alpha-fodrin)	SPTA
CI01000030_04662934_04688901.path1	6845	6245	0.912345	95.69	82.25	-0.22	0.0815	0.246	no	down	AP-3 complex subunit delta-1 [Danio rerio]	RecName: Full=AP-3 complex subunit delta-1; AltName: Full=AP-3 complex subunit delta; AltName: Full=Adaptor-related protein complex 3 subunit delta-1; AltName: Ful	adaptor-related protein complex 3, delta 1 subunit	AP3D1
CI01000057_05678941_05683978.path1	6018	6227	1.03473	151.51	147.71	-0.04	0.385	0.634	no	down	5-aminolevulinate synthase, nonspecific, mitochondrial [Danio rerio]	RecName: Full=5-aminolevulinate synthase, nonspecific, mitochondrial; Short=ALAS-H; AltName: Full=5-aminolevulinic acid synthase 1; AltName: Full=Delta-ALA synthase	aminolevulinate, delta-, synthase 1	E2.3.1.37, ALAS
CI01000340_09428701_09432767.path1	5890	6223	1.05654	177.26	176.45	-0.01	0.194	0.421	no	down	PREDICTED: protein transport protein Sec61 subunit alpha-like 1-like [Astyanax mexicanus]	RecName: Full=Protein transport protein Sec61 subunit alpha-like 1 [Danio rerio]	Sec61 alpha 1 subunit (S. cerevisiae)	SEC61A
CI01000082_02686245_02689228.path1	5416	6208	1.14623	254.59	274.94	0.11	0.00291	0.0257	no	up	calponin 3, acidic a [Danio rerio]	RecName: Full=Calponin-3; AltName: Full=Calponin, acidic isoform; AltName: Full=Calponin, non-muscle isoform	calponin 3, acidic a	_
CI01000180_01773189_01784141.path1	5656	6189	1.09424	330.84	341.07	0.04	0.0432	0.165	no	up	Nucb2b protein [Danio rerio]	RecName: Full=Nucleobindin-2; AltName: Full=DNA-binding protein NEFA; AltName: Full=Gastric cancer antigen Zg4; AltName: Full=Prepronesfatin; Contains: RecName: F	nucleobindin 2b	_
CI01000127_01882281_01884037.path1	6458	6189	0.958346	179.11	161.72	-0.15	0.474	0.711	no	down	prion-like protein 1 [Cyprinus carpio]	RecName: Full=Glycine-rich cell wall structural protein 1.8; Short=GRP 1.8; Flags: Precursor	prion protein, related sequence 3	_
CI01000140_00151588_00156780.path1	5987	6180	1.03224	310.51	301.98	-0.04	0.414	0.657	no	down	PREDICTED: translocon-associated protein subunit alpha-like isoformX1 [Oreochromis niloticus]	RecName: Full=Translocon-associated protein subunit alpha; Short=TRAP-alpha; AltName: Full=Signal sequence receptor subunit alpha; Short=SSR-alpha; Flags: Precurso	signal sequence receptor, alpha	SSR1
CI01000062_04005001_04005527.path1	5030	6178	1.22823	724.66	838.56	0.21	1.14e-05	0.000356	no	up	cathepsin B, a precursor [Danio Cathepsin B, a [Danio rerio]	RecName: Full=Cathepsin B; AltName: Full=BCSB; Contains: RecName: Full=Cathepsin B light chain; Contains: RecName: Full=Cathepsin B heavy chain; Flags: Precursor [	_	CTSB
CI01000013_04869003_04877964.path1	5648	6153	1.08941	88.06	90.38	0.04	0.0536	0.19	no	up	Aars protein [Danio rerio]	RecName: Full=Alanine--tRNA ligase, cytoplasmic; AltName: Full=Alanyl-tRNA synthetase; Short=AlaRS [Rattus norvegicus]	alanyl-tRNA synthetase	AARS, alaS
CI01000319_04787066_04788609.path1	5475	6146	1.12256	553.17	585.03	0.08	0.0109	0.064	no	up	PREDICTED: eukaryotic translation initiation factor 1b-like [Maylandia zebra]	RecName: Full=Eukaryotic translation initiation factor 1b; Short=eIF1b; AltName: Full=Protein translation factor SUI1 homolog GC20 [Homo sapiens]	eukaryotic translation initiation factor 1B	EIF1, SUI1
CI01000006_03721474_03728658.path1	5726	6130	1.07056	121.21	122.26	0.01	0.116	0.307	no	up	solute carrier family 3 (amino acid transporter heavy chain), member 2b [Danio rerio]	RecName: Full=4F2 cell-surface antigen heavy chain; Short=4F2hc; AltName: Full=Solute carrier family 3 member 2; AltName: CD_antigen=CD98 [Oryctolagus cuniculus]	hypothetical protein LOC399488	SLC3A2, MDU1
CI01000299_00345042_00361660.path1	5888	6124	1.04008	83.67	81.98	-0.03	0.33	0.578	no	down	PREDICTED: importin-5-like [Oryzias latipes]	RecName: Full=Importin-5; Short=Imp5; AltName: Full=Importin subunit beta-3; AltName: Full=Karyopherin beta-3; AltName: Full=Ran-binding protein 5; Short=RanBP5 [Hom	importin 5	_
CI01000180_00304724_00306941.path1	4316	6116	1.41705	361.04	482.02	0.42	3.38e-13	1.43e-10	no	up	PREDICTED: translocon-associated protein subunit gamma-like [Maylandia zebra]	RecName: Full=Translocon-associated protein subunit gamma; Short=TRAP-gamma; AltName: Full=Signal sequence receptor subunit gamma; Short=SSR-gamma [Homo sapiens]	signal sequence receptor, gamma	SSR3
CI01000054_10805413_10815170.path1	6033	6102	1.01144	166.44	158.6	-0.07	0.692	0.864	no	down	Asparagine synthetase [Danio rerio]	RecName: Full=Asparagine synthetase [glutamine-hydrolyzing]	asparagine synthetase	asnB, ASNS
CI01000340_09751682_09758397.path1	5265	6100	1.15859	175.04	191.07	0.13	0.00141	0.015	no	up	alpha-enolase [Danio rerio]	RecName: Full=Alpha-enolase; AltName: Full=2-phospho-D-glycerate hydro-lyase; AltName: Full=Phosphopyruvate hydratase [Alligator mississippiensis]	hypothetical protein LOC393668	ENO, eno
CI01000325_06713558_06725488.path1	6156	6098	0.990578	81.52	76.08	-0.1	0.977	1	no	down	PREDICTED: thrombospondin-1 isoform X1 [Danio rerio]	RecName: Full=Thrombospondin-1; Flags: Precursor [Xenopus laevis]	thrombospondin 1	THBS1
CI01000300_07689056_07718164.path1	6222	6052	0.972678	183.35	168.02	-0.13	0.684	0.859	no	down	carboxypeptidase E precursor [Danio Zgc:85981 [Danio rerio]	RecName: Full=Carboxypeptidase E; Short=CPE; AltName: Full=Carboxypeptidase H; Short=CPH; AltName: Full=Enkephalin convertase; AltName: Full=Prohormone-processing car	carboxypeptidase E	CPE
CI01000139_00252720_00257396.path1	5191	6018	1.15931	438.96	479.45	0.13	0.00136	0.0146	no	up	cellular retinoic acid binding protein 1a [Danio rerio]	RecName: Full=Cellular retinoic acid-binding protein 1; AltName: Full=Cellular retinoic acid-binding protein I; Short=CRABP-I [Takifugu rubripes]	cellular retinoic acid binding protein 1a	CRABP1
CI01000113_00107024_00115240.path1	5175	6004	1.16019	144.82	158.3	0.13	0.0013	0.0141	no	up	PREDICTED: glucosidase 2 subunit beta isoform X1 [Danio rerio]	RecName: Full=Glucosidase 2 subunit beta; AltName: Full=80K-H protein; AltName: Full=Glucosidase II subunit beta; AltName: Full=Protein kinase C substrate 60.1 kDa	protein kinase C substrate 80K-H	PRKCSH
CI01000339_01172551_01191348.path1	5729	5972	1.04242	309.51	303.97	-0.03	0.309	0.556	no	down	Im:7139568 protein [Danio rerio]	RecName: Full=Testican-3; AltName: Full=SPARC/osteonectin, CWCV, and Kazal-like domains proteoglycan 3; Flags: Precursor [Homo sapiens]	Im:7139568 protein Fragment	SPOCK
CI01000083_00306476_00310203.path1	4804	5941	1.23668	229.99	267.97	0.22	6.34e-06	0.000223	no	up	solute carrier family 39 (zinc transporter), member 3 [Danio rerio]	RecName: Full=Zinc transporter ZIP1; AltName: Full=Solute carrier family 39 member 1; AltName: Full=Zinc-iron-regulated transporter-like; AltName: Full=Zrt- and Ir	_	SLC39A1_2_3, ZIP1_2_3
CI01000034_05110485_05112103.path1	6376	5940	0.931619	260.38	228.54	-0.19	0.193	0.42	no	down	protein Tob1 [Danio rerio]	RecName: Full=Protein Tob1; AltName: Full=Transducer of erbB-2 1 [Homo sapiens]	transducer of ERBB2, 1a	TOB
CI01000054_08704697_08709175.path1	5276	5940	1.12585	242.87	257.62	0.09	0.00933	0.0576	no	up	eukaryotic translation initiation factor 3 subunit I [Danio rerio]	RecName: Full=Eukaryotic translation initiation factor 3 subunit I; Short=eIF3i; AltName: Full=Eukaryotic translation initiation factor 3 subunit 2; AltName: Full=	Eukaryotic translation initiation factor 3 subunit I (eIF3i)(Eukaryotic translation initiati [...]	EIF3I
CI01000054_12039863_12047999.path1	4737	5935	1.2529	195.5	230.77	0.24	1.76e-06	8e-05	no	up	PREDICTED: 40S ribosomal protein S3 [Equus przewalskii]	RecName: Full=40S ribosomal protein S3-B; AltName: Full=S1B	ribosomal protein S3	RP-S3e, RPS3
CI01000424_00059940_00072633.path1	4886	5934	1.21449	82.37	94.24	0.19	3.38e-05	0.000847	no	up	purine nucleoside phosphorylase 5b [Danio rerio]	RecName: Full=Purine nucleoside phosphorylase; Short=PNP; AltName: Full=Inosine phosphorylase; AltName: Full=Inosine-guanosine phosphorylase [Bos taurus]	hypothetical protein LOC447889	punA
CI01000068_00093823_00101443.path1	6099	5929	0.972127	176.06	161.25	-0.13	0.676	0.855	no	down	sodium-coupled neutral amino acid transporter 2 [Danio rerio]	RecName: Full=Sodium-coupled neutral amino acid transporter 2; AltName: Full=Amino acid transporter A2; AltName: Full=Solute carrier family 38 member 2; AltName: F	Sodium-coupled neutral amino acid transporter 2 (Amino acid transporter A2)(System A amino a [...]	SLC38A2, SNAT2
CI01000021_03324720_03328120.path1	5182	5906	1.13971	160.94	172.81	0.1	0.00439	0.0343	no	up	RecName: Full=Keratin, type I cytoskeletal 18; AltName: Full=Cytokeratin-18; Short=CK-18; AltName: Full=Dorsal aorta proneprin kinesin-1; AltName: Full=DreK18; Al	RecName: Full=Keratin, type I cytoskeletal 18; AltName: Full=Cytokeratin-18; Short=CK-18; AltName: Full=Dorsal aorta proneprin kinesin-1; AltName: Full=DreK18; Al	Keratin, type I cytoskeletal 18 (Cytokeratin-18)(CK-18)(Keratin-18)(K18)(Dorsal aorta pronep [...]	KRT1
CI01000117_00009726_00033372.path1	6637	5860	0.882929	57.05	47.46	-0.27	0.0157	0.0818	no	down	PREDICTED: LOW QUALITY PROTEIN: A-kinase anchor protein 9, partial [Danio rerio]	RecName: Full=A-kinase anchor protein 9; Short=AKAP-9; AltName: Full=A-kinase anchor protein 350 kDa; Short=AKAP 350; Short=hgAKAP 350; AltName: Full=A-kinase anch	A-kinase anchor protein 9-like	AKAP9, AKAP350
CI01000030_02911153_02916952.path1	5351	5842	1.09176	208.15	214.1	0.04	0.0492	0.18	no	up	basigin protein [Cyprinus carpio]	RecName: Full=Basigin; AltName: Full=5A11 antigen; AltName: Full=Blood-brain barrier HT7 antigen; AltName: Full=Neurothelin; Flags: Precursor [Gallus gallus]	_	BSG, CD147
CI01000039_07474049_07478088.path1	4711	5836	1.2388	201.37	235.03	0.22	5.54e-06	0.000201	no	up	PREDICTED: transgelin-like [Astyanax mexicanus]	RecName: Full=Transgelin; AltName: Full=25 kDa F-actin-binding protein; AltName: Full=Smooth muscle protein 22-alpha; Short=SM22-alpha	transgelin 2	_
CI01000024_05220105_05226994.path1	5389	5807	1.07757	335.4	340.5	0.02	0.0897	0.261	no	up	Tubulin alpha-1C chain [Pteropus alecto]	RecName: Full=Tubulin alpha-1 chain	_	TUBA
CI01000026_02413193_02426439.path1	4822	5804	1.20365	133.03	150.85	0.18	7.59e-05	0.00159	no	up	PREDICTED: plasminogen activator inhibitor 1 isoform X1 [Danio rerio]	RecName: Full=Plasminogen activator inhibitor 1; Short=PAI; Short=PAI-1; AltName: Full=Endothelial plasminogen activator inhibitor; AltName: Full=Serpin E1; Flags: Prec	serpin peptidase inhibitor, clade E (nexin, plasminogen activator inhibitor type 1), member 1	SERPINE1, PAI1
CI01000001_10538498_10539667.path1	4405	5789	1.31419	500.28	619.43	0.31	9.84e-09	1.05e-06	no	up	ribosomal protein S26 [Danio rerio]	RecName: Full=40S ribosomal protein S26 [Macaca fascicularis]	ribosomal protein S26	RP-S26e, RPS26
CI01000009_01596212_01681960.path1	6360	5752	0.904403	49.58	42.24	-0.23	0.0556	0.194	no	down	PREDICTED: sodium leak channel non-selective protein isoform X1 [Danio rerio]	RecName: Full=Sodium leak channel non-selective protein; AltName: Full=Four domain-type voltage-gated ion channel alpha-1 subunit; AltName: Full=Voltage gated channe	_	_
CI01000072_04818513_04830986.path1	6949	5726	0.824003	45.13	35.03	-0.36	0.000117	0.00223	no	down	Pre-mRNA-processing-splicing factor 8 [Chelonia mydas]	RecName: Full=Pre-mRNA-processing-splicing factor 8; AltName: Full=220 kDa U5 snRNP-specific protein; AltName: Full=PRP8 homolog; AltName: Full=Splicing factor Prp8	_	PRPF8, PRP8
CI01000066_02395532_02401122.path1	5666	5722	1.00988	244.21	232.35	-0.07	0.717	0.88	no	down	PREDICTED: nucleosome assembly protein 1-like 4 isoform X4 [Mus musculus]	RecName: Full=Nucleosome assembly protein 1-like 1 [Xenopus (Silurana) tropicalis]	nucleosome assembly protein 1, like 1	NAP1L1, NRP
CI01000078_00134116_00134872.path1	5483	5703	1.04012	484.73	475.01	-0.03	0.333	0.581	no	down	inositol-3-phosphate synthase [Cyprinus carpio]	RecName: Full=Inositol-3-phosphate synthase 1-A; Short=IPS 1-A; AltName: Full=Myo-inositol 1-phosphate synthase A; Short=MI-1-P synthase A; Short=MIP synthase A	_	INO1, ISYNA1
CI01000181_00246986_00251367.path1	5514	5681	1.03029	192.8	187.14	-0.04	0.439	0.68	no	down	PREDICTED: tubulin beta-4 chain-like isoform 1 [Takifugu rubripes]	RecName: Full=Tubulin beta chain; AltName: Full=Beta-tubulin [Sus scrofa]	annotation not avaliable	TUBB
CI01000029_02583370_02587687.path1	5242	5664	1.0805	182.47	185.75	0.03	0.0802	0.243	no	up	serine incorporator 1 precursor [Danio rerio]	RecName: Full=Serine incorporator 1; AltName: Full=Tumor differentially expressed protein 1-like; AltName: Full=Tumor differentially expressed protein 2 [Rattus norv	Tumor differentially expressed 2	_
CI01000013_00508109_00511120.path1	3967	5598	1.41114	352.71	468.92	0.41	9.26e-13	3.54e-10	no	up	PREDICTED: signal peptidase complex catalytic subunit SEC11A-like [Astyanax mexicanus]	RecName: Full=Signal peptidase complex catalytic subunit SEC11A; AltName: Full=Endopeptidase SP18; AltName: Full=Microsomal signal peptidase 18 kDa subunit; Short=	SEC11-like 1	SEC11, sipW
CI01000006_12938306_12951818.path1	5065	5576	1.10089	170.58	176.93	0.05	0.0332	0.138	no	up	protein ERGIC-53-like protein [Cricetulus griseus]	RecName: Full=Protein ERGIC-53; AltName: Full=ER-Golgi intermediate compartment 53 kDa protein; AltName: Full=Gp58; AltName: Full=Intracellular mannose-specific le	_	LMAN1, ERGIC53
CI01000012_05262254_05301347.path1	5733	5572	0.971917	81.99	75.07	-0.13	0.674	0.854	no	down	alpha-actinin-1 [Danio rerio]	RecName: Full=Alpha-actinin-1; AltName: Full=Alpha-actinin cytoskeletal isoform; AltName: Full=F-actin cross-linking protein; AltName: Full=Non-muscle alpha-actini	Novel protein similar to H.sapiens ACTN1, actinin, alpha 1 (ACTN1)	ACTN
CI01000320_00331521_00343779.path1	5130	5571	1.08596	247.89	253.62	0.03	0.0643	0.213	no	up	Disintegrin and metalloproteinase domain-containing protein 17 [Pteropus alecto]	RecName: Full=14-3-3 protein zeta [Gallus gallus]	tyrosine 3-monooxygenase/tryptophan 5-monooxygenase activation protein, iota polypeptide	YWHAB_Q_Z
CI01000046_04352237_04355463.path1	5059	5558	1.09864	207.69	214.97	0.05	0.0369	0.148	no	up	fructose-bisphosphate aldolase A [Danio rerio]	RecName: Full=Fructose-bisphosphate aldolase A; AltName: Full=Muscle-type aldolase; AltName: Allergen=Sal s 3.0101 [Salmo salar]	fructose-bisphosphate aldolase A	ALDO
CI01000000_07608372_07615419.path1	4714	5551	1.17756	268.67	298.07	0.15	0.000468	0.00652	no	up	PREDICTED: tetraspanin-6, partial [Ornithorhynchus anatinus]	RecName: Full=Tetraspanin-7; Short=Tspan-7; AltName: Full=Transmembrane 4 superfamily member 2; AltName: CD_antigen=CD231	tetraspanin 7	TSPAN6
CI01000005_04846823_04854988.path1	5404	5521	1.02165	336.33	323.73	-0.06	0.549	0.766	no	down	p53 apoptosis effector related to PMP-22 precursor [Ictalurus punctatus]	RecName: Full=p53 apoptosis effector related to PMP-22; AltName: Full=Keratinocyte-associated protein 1; Short=KCP-1; AltName: Full=P53-induced protein PIGPC1; AltN	PERP, TP53 apoptosis effector	PERP
CI01000054_01358110_01360645.path1	4970	5513	1.10926	544.58	569.13	0.06	0.0225	0.106	no	up	fatty-acid binding protein 3b [Cyprinus carpio]	RecName: Full=Fatty acid-binding protein, heart; AltName: Full=Fatty acid-binding protein 3; AltName: Full=Heart-type fatty acid-binding protein; Short=H-FABP [Onco	fatty acid binding protein 3, muscle and heart	FABP3
CI01000189_03794645_03856786.path1	7062	5509	0.780091	25.82	18.97	-0.44	6.24e-07	3.46e-05	no	down	PREDICTED: ankyrin-3 [Astyanax mexicanus]	RecName: Full=Ankyrin-3; Short=ANK-3; AltName: Full=Ankyrin-G [Homo sapiens]	ankyrin 3, node of Ranvier (ankyrin G)	ANK
CI01000000_06594095_06603856.path1	4763	5498	1.15431	127.34	138.48	0.12	0.00199	0.0196	no	up	alcohol dehydrogenase [Danio rerio]	RecName: Full=Alcohol dehydrogenase class-3; AltName: Full=Alcohol dehydrogenase class-III; AltName: Full=Glutathione-dependent formaldehyde dehydrogenase; Short=FAL	_	frmA, ADH5, adhC
CI01000171_00799683_00803868.path1	4001	5476	1.36866	238.52	307.56	0.37	7.1e-11	1.47e-08	no	up	peroxiredoxin-4 precursor [Danio rerio]	RecName: Full=Peroxiredoxin-4; AltName: Full=Antioxidant enzyme AOE372; AltName: Full=Peroxiredoxin IV; Short=Prx-IV; AltName: Full=Thioredoxin peroxidase AO372; Al	peroxiredoxin 4	E1.11.1.15, PRDX, ahpC
CI01180000_09895403_09900928.path1	5628	5466	0.971215	132.88	121.59	-0.13	0.664	0.847	no	down	RecName: Full=Eukaryotic translation initiation factor 3 subunit A; Short=eIF3a; AltName: Full=Eukaryotic translation initiation factor 3 subunit 10; AltName: Full	RecName: Full=Eukaryotic translation initiation factor 3 subunit A; Short=eIF3a; AltName: Full=Eukaryotic translation initiation factor 3 subunit 10; AltName: Full	Eukaryotic translation initiation factor 3 subunit A (eIF3a)(Eukaryotic translation initiati [...]	EIF3A
CI01000026_02939243_02946057.path1	4880	5463	1.11947	176.58	186.24	0.08	0.0136	0.075	no	up	nucleobindin 2 precursor [Carassius auratus]	RecName: Full=Nucleobindin-2; AltName: Full=DNA-binding protein NEFA; AltName: Full=Gastric cancer antigen Zg4; AltName: Full=Prepronesfatin; Contains: RecName: F	_	_
CI01000010_11271806_11312993.path1	6137	5454	0.888708	35.95	30.1	-0.26	0.0233	0.108	no	down	Unknown (protein for IMAGE:6962011) [Danio rerio]	RecName: Full=Translational activator GCN1; Short=HsGCN1; AltName: Full=GCN1-like protein 1 [Homo sapiens]	GCN1 general control of amino-acid synthesis 1-like 1 (yeast)	_
CI01000098_03079736_03088585.path1	4698	5450	1.16007	114.39	125.03	0.13	0.00142	0.015	no	up	GTP binding protein NGB [Danio rerio]	RecName: Full=Nucleolar GTP-binding protein 1; AltName: Full=Chronic renal failure gene protein; AltName: Full=GTP-binding protein NGB [Mus musculus]	GTP binding protein 4	NOG1
CI01000016_05229439_05231984.path1	4837	5426	1.12177	350.05	369.96	0.08	0.0122	0.0692	no	up	PREDICTED: si:dkey-26c10.5 isoform X2 [Danio rerio]	_	_	LMX1
CI01000028_02407653_02429674.path1	6477	5418	0.836498	68.09	53.66	-0.34	0.000425	0.00606	no	down	multidrug resistance-associated protein 5 [Danio rerio]	RecName: Full=Multidrug resistance-associated protein 5; AltName: Full=ATP-binding cassette sub-family C member 5; AltName: Full=Multi-specific organic anion transpo	ATP-binding cassette, sub-family C (CFTR/MRP), member 5	ABCC5
CI01000001_03455306_03461493.path1	5182	5413	1.04458	145.8	143.49	-0.02	0.293	0.539	no	down	seryl-tRNA synthetase, cytoplasmic [Danio rerio]	RecName: Full=Serine--tRNA ligase, cytoplasmic; AltName: Full=Seryl-tRNA synthetase; Short=SerRS; AltName: Full=Seryl-tRNA(Ser/Sec) synthetase	seryl-tRNA synthetase	SARS, serS
CI01000059_02287710_02308577.path1	5269	5404	1.02562	136.18	131.59	-0.05	0.498	0.732	no	down	PREDICTED: protein phosphatase 2 (formerly 2A), regulatory subunit A (PR 65), alpha isoform isoform X1 [Danio rerio]	RecName: Full=Serine/threonine-protein phosphatase 2A 65 kDa regulatory subunit A beta isoform; AltName: Full=PP2A subunit A isoform PR65-beta; AltName: Full=PP2A subu	protein phosphatase 2 (formerly 2A), regulatory subunit A (PR 65), alpha isoform	PPP2R1
CI01000057_00522824_00529929.path1	5094	5401	1.06027	198.15	197.94	0	0.175	0.396	no	down	PREDICTED: probable Bax inhibitor 1 isoform X1 [Danio rerio]	RecName: Full=Probable Bax inhibitor 1; Short=BI-1; AltName: Full=Testis-enhanced gene transcript protein homolog; AltName: Full=Transmembrane BAX inhibitor motif-co	transmembrane BAX inhibitor motif containing 6	_
CI01000046_03080433_03083966.path1	5209	5373	1.03148	282.4	274.44	-0.04	0.427	0.669	no	down	eukaryotic translation initiation factor 3 subunit B [Danio rerio]	RecName: Full=Eukaryotic translation initiation factor 3 subunit B; Short=eIF3b; AltName: Full=Eukaryotic translation initiation factor 3 subunit 9; AltName: Full	_	EIF3B
CI01000010_08015262_08018732.path1	5037	5371	1.06631	212.39	213.37	0.01	0.141	0.347	no	up	proto-oncogene serine/threonine-protein kinase pim-1 [Danio rerio]	RecName: Full=Serine/threonine-protein kinase pim-1	non-specific serine/threonine protein kinase	PIM1
CI01000330_03771375_03773835.path1	4215	5341	1.26714	277.89	331.76	0.26	6.9e-07	3.79e-05	no	up	ATP synthase subunit O, mitochondrial [Danio rerio]	RecName: Full=ATP synthase subunit O, mitochondrial; AltName: Full=Oligomycin sensitivity conferral protein; Short=OSCP; Flags: Precursor [Sus scrofa]	ATP synthase, H+ transporting, mitochondrial F1 complex, O subunit	ATPeF0O, ATP5O, ATP5
CI01000053_06060129_06071679.path1	5473	5339	0.975516	111.9	102.85	-0.12	0.732	0.888	no	down	PREDICTED: RING finger protein 10 isoform X1 [Danio rerio]	RecName: Full=RING finger protein 10; AltName: Full=Sid 2705 [Mus musculus]	ring finger protein 10	_
CI01000001_13329841_13334948.path1	4866	5325	1.09433	352.15	363.07	0.04	0.0455	0.171	no	up	CD63 antigen [Danio rerio]	RecName: Full=CD63 antigen; AltName: CD_antigen=CD63 [Bos taurus]	Cd63 antigen	CD63, MLA1, TSPAN30
CI01000325_07037122_07051586.path1	4980	5324	1.06908	314.98	317.26	0.01	0.127	0.326	no	up	tyrosine 3-monooxygenase/tryptophan 5-monooxygenase activation protein, theta polypeptide a [Danio Tyrosine 3-monooxygenase/tryptophan 5	RecName: Full=14-3-3 protein beta/alpha-1; Short=Protein 14-3-3B1 [Oncorhynchus mykiss]	tyrosine 3-monooxygenase/tryptophan 5-monooxygenase activation protein, theta polypeptide a	YWHAB_Q_Z
CI01000304_16132778_16137222.path1	4490	5322	1.1853	206.69	230.82	0.16	0.000296	0.00458	no	up	malate dehydrogenase, mitochondrial [Danio rerio]	RecName: Full=Malate dehydrogenase, mitochondrial; Flags: Precursor [Rattus norvegicus]	malate dehydrogenase 2, NAD (mitochondrial)	MDH2
CI01000300_01513060_01515885.path1	4292	5267	1.22717	318	367.67	0.21	1.6e-05	0.000473	no	up	eukaryotic translation initiation factor 3, subunit F-like [Danio rerio]	RecName: Full=Eukaryotic translation initiation factor 3 subunit F; Short=eIF3f; AltName: Full=Deubiquitinating enzyme eIF3f; AltName: Full=Eukaryotic translation	eukaryotic translation initiation factor 3, subunit F	EIF3F
CI01000012_08629488_08631884.path1	4361	5261	1.20637	266.1	302.44	0.18	7.18e-05	0.00152	no	up	bisphosphoglycerate mutase 1a [Danio rerio]	RecName: Full=Phosphoglycerate mutase 1; AltName: Full=BPG-dependent PGAM 1; AltName: Full=Phosphoglycerate mutase isozyme B; Short=PGAM-B [Homo sapiens]	bisphosphoglycerate mutase 1a	PGAM, gpmA
CI01000155_00168729_00179474.path1	4295	5259	1.22445	195.4	225.42	0.21	1.96e-05	0.000545	no	up	PREDICTED: transmembrane emp24 domain-containing protein 7 isoform X1 [Astyanax mexicanus]	RecName: Full=Transmembrane emp24 domain-containing protein 7; AltName: Full=p24 family protein gamma-3; Short=p24gamma3; AltName: Full=p27; Flags: Precursor [Rattu	TMED7-TICAM2 readthrough	ERP2
CI01000005_07593934_07596058.path1	4385	5241	1.19521	434.57	489.35	0.17	0.000156	0.00278	no	up	Zgc:66168 protein, partial [Danio rerio]	RecName: Full=Ubiquitin-40S ribosomal protein S27a; AltName: Full=Ubiquitin carboxyl extension protein 80; Contains: RecName: Full=Ubiquitin; Contains: RecName: F	ribosomal protein S27a	RP-S27Ae, RPS27A
CI01000016_06038939_06045122.path1	4668	5227	1.11975	140.21	147.92	0.08	0.0138	0.0754	no	up	PREDICTED: glucosylceramidase-like [Danio rerio]	RecName: Full=Glucosylceramidase; AltName: Full=Acid beta-glucosidase; AltName: Full=Beta-glucocerebrosidase; AltName: Full=D-glucosyl-N-acylsphingosine glucohydrolas	glucocerebrosidase-like	GBA, srfJ
CI01000112_02242077_02249490.path1	4304	5209	1.21027	174.85	199.37	0.19	5.54e-05	0.00125	no	up	Zgc:92453 [Danio rerio]	RecName: Full=Cytochrome b-c1 complex subunit 2, mitochondrial; AltName: Full=Complex III subunit 2; AltName: Full=Core protein II; AltName: Full=Ubiquinol-cytochro	_	QCR2, UQCRC2
CI01000139_00109592_00137922.path1	6185	5209	0.842199	89.69	71.16	-0.33	0.000744	0.00933	no	down	PREDICTED: AP-3 complex subunit beta-2-like isoform X12 [Astyanax mexicanus]	RecName: Full=AP-3 complex subunit beta-2; AltName: Full=Adapter-related protein complex 3 subunit beta-2; AltName: Full=Adaptor protein complex AP-3 subunit beta-	adaptor-related protein complex 3, beta 2 subunit	AP3B
CI01000072_02528257_02532888.path1	4747	5198	1.09501	245.38	253.15	0.04	0.0446	0.168	no	up	14-3-3 epsilon-like transcript variant 2 [Litopenaeus vannamei]	RecName: Full=14-3-3 protein epsilon; Short=14-3-3E [Homo sapiens]	Afu6g06750 (Alt. Locus), 14-3-3 family protein, similar to 14-3-3 protein important for pola [...]	YWHAE
CI01000014_00672822_00683285.path1	4640	5183	1.11703	232.89	245.09	0.07	0.0159	0.0827	no	up	PREDICTED: serine/threonine-protein phosphatase 2A catalytic subunit alpha isoform-like [Lepisosteus oculatus]	RecName: Full=Serine/threonine-protein phosphatase 2A catalytic subunit alpha isoform; Short=PP2A-alpha [Sus scrofa]	protein phosphatase 2 (formerly 2A), catalytic subunit, alpha isoform	PPP2C
CI01056267_00000018_00000604.path1	4532	5174	1.14166	361.62	388.96	0.11	0.00434	0.034	no	up	tubulin alpha 6 [Danio rerio]	RecName: Full=Tubulin alpha chain [Oncorhynchus keta]	_	TUBA
CI01000004_08953993_08957525.path1	4687	5170	1.10305	220.99	229.66	0.06	0.0311	0.132	no	up	PREDICTED: transmembrane protein 59 isoform X1 [Danio rerio]	RecName: Full=Transmembrane protein 59; Flags: Precursor	thymic dendritic cell-derived factor 1	_
CI01000306_01293889_01308316.path1	7218	5140	0.712109	81.86	54.92	-0.57	6.94e-12	2.06e-09	no	down	PREDICTED: spectrin beta chain, non-erythrocytic 1, partial [Danio rerio]	RecName: Full=Spectrin beta chain, non-erythrocytic 1; AltName: Full=Beta-II spectrin; AltName: Full=Fodrin beta chain; AltName: Full=Spectrin, non-erythroid beta	LOC553451 protein Fragment	SPTB
CI01000026_02583583_02589420.path1	4963	5131	1.03385	194.51	189.46	-0.04	0.402	0.648	no	down	eukaryotic initiation factor [Plasmodium cynomolgi strain B]	RecName: Full=Eukaryotic initiation factor 4A-I; Short=eIF-4A-I; Short=eIF4A-I; AltName: Full=ATP-dependent RNA helicase eIF4A-1	eukaryotic translation initiation factor 4A, isoform 1	EIF4A3, FAL1
CI01000325_09434932_09471529.path1	5469	5130	0.938014	136.59	120.71	-0.18	0.252	0.492	no	down	cyclic AMP-dependent transcription factor ATF-6 alpha [Danio rerio]	RecName: Full=Cyclic AMP-dependent transcription factor ATF-6 alpha; Short=cAMP-dependent transcription factor ATF-6 alpha; AltName: Full=Activating transcription	activating transcription factor 6	ATF6A
CI01000355_00973054_01017573.path1	5417	5114	0.944065	58.94	52.42	-0.17	0.311	0.558	no	down	DNA topoisomerase 2-beta [Danio rerio]	RecName: Full=DNA topoisomerase 2-beta; AltName: Full=DNA topoisomerase II, beta isozyme [Cricetulus longicaudatus]	topoisomerase (DNA) II beta ; Control of topological states of DNA by transient breakage and [...]	TOP2
CI01000117_00637258_00647770.path1	6856	5112	0.745624	72.13	50.67	-0.51	3.7e-09	4.51e-07	no	down	PREDICTED: brain-specific angiogenesis inhibitor 1-like [Astyanax mexicanus]	RecName: Full=Brain-specific angiogenesis inhibitor 1; Flags: Precursor [Mus musculus]	Chromosome 21 SCAF15022, whole genome shotgun sequence	BAI1
CI01000059_07614355_07620651.path1	4543	5111	1.12503	214.85	227.73	0.08	0.0107	0.063	no	up	phosphoserine aminotransferase isoform 1 [Danio rerio]	RecName: Full=Phosphoserine aminotransferase; AltName: Full=Phosphohydroxythreonine aminotransferase; Short=PSAT [Homo sapiens]	phosphoserine aminotransferase 1 isoform 1	serC, PSAT1
CI01000304_13692322_13711234.path1	5593	5110	0.913642	131.46	113.15	-0.22	0.0916	0.264	no	down	CD166 antigen homolog A precursor [Danio rerio]	RecName: Full=CD166 antigen homolog A; AltName: Full=Activated leukocyte cell adhesion molecule A; AltName: Full=DM-GRASP homolog; AltName: Full=Neurolin; AltName:	_	ALCAM
CI01000127_00134164_00167383.path1	4193	5102	1.21679	63.59	72.9	0.2	3.6e-05	0.000892	no	up	RecName: Full=Protogenin B; Flags: Precursor, partial [Danio rerio]	RecName: Full=Protogenin B; Flags: Precursor, partial [Danio rerio]	protogenin homolog (Gallus gallus)	_
CI01000054_06962442_06966056.path1	4943	5091	1.02994	176	170.78	-0.04	0.448	0.688	no	down	antizyme inhibitor 1b [Danio rerio]	RecName: Full=Antizyme inhibitor 1; Short=AZI; AltName: Full=Ornithine decarboxylase antizyme inhibitor [Homo sapiens]	antizyme inhibitor 1	_
CI01000034_00728121_00732221.path1	4787	5087	1.06267	158.81	159	0	0.163	0.38	no	up	chromobox homolog 7a [Danio Zgc:110152 [Danio rerio]	RecName: Full=Chromobox protein homolog 7 [Homo sapiens]	hypothetical protein LOC550551	CBX7
CI01000004_01937296_01943730.path1	4302	5061	1.17643	223.12	247.3	0.15	0.000557	0.00742	no	up	AP-2 complex subunit mu-A isoform 2 [Danio rerio]	RecName: Full=AP-2 complex subunit mu-A; AltName: Full=AP-2 mu-A chain; AltName: Full=Clathrin assembly protein complex 2 mu-A medium chain; AltName: Full=Clathrin	AP-2 complex subunit mu-1-A (Mu2-adaptin-A)(AP-2 mu-2 chain A)(Plasma membrane adaptor AP-2 [...]	AP2M1
CI01000016_04156457_04176927.path1	6506	5057	0.777283	100.03	73.25	-0.45	4.96e-07	2.88e-05	no	down	PREDICTED: epithelial discoidin domain-containing receptor 1 isoform X2 [Danio rerio]	RecName: Full=Epithelial discoidin domain-containing receptor 1; Short=Epithelial discoidin domain receptor 1; AltName: Full=CD167 antigen-like family member A; AltN	Epithelial discoidin domain-containing receptor 1 Precursor (Epithelial discoidin domain rec [...]	DDR1, NEP
CI01000000_03864153_03869858.path1	4652	5053	1.0862	358.33	366.7	0.03	0.0658	0.216	no	up	glutathione peroxidase 3 (plasma) precursor [Danio rerio]	RecName: Full=Glutathione peroxidase 3; Short=GPx-3; Short=GSHPx-3; AltName: Full=Plasma glutathione peroxidase; Short=GPx-P; Short=GSHPx-P; Flags: Precursor	glutathione peroxidase 3 (plasma)	E1.11.1.9
CI01000052_01863516_01880476.path1	5944	5033	0.846736	114.6	91.42	-0.33	0.00114	0.0128	no	down	sortilin 1, like [Danio rerio]	RecName: Full=Sortilin; Flags: Precursor	sortilin 1b	SORT1
CI01000057_04949557_05007535.path1	4940	5029	1.01802	59.86	57.41	-0.06	0.602	0.803	no	down	isoleucyl-tRNA synthetase, cytoplasmic [Danio rerio]	RecName: Full=Isoleucine--tRNA ligase, cytoplasmic; AltName: Full=Isoleucyl-tRNA synthetase; Short=IRS; Short=IleRS [Homo sapiens]	isoleucyl-tRNA synthetase	IARS, ileS
CI01000000_06849632_06863920.path1	5319	5005	0.940966	70.2	62.23	-0.17	0.28	0.526	no	down	protocadherin 10b precursor [Danio protocadherin 10 [Danio rerio]	RecName: Full=Protocadherin-10; Flags: Precursor [Homo sapiens]	protocadherin 10b	PCDHD2
CI01000034_03432846_03437608.path1	4060	5005	1.23276	579.55	673.11	0.22	1.16e-05	0.00036	no	up	PREDICTED: NADH dehydrogenase [ubiquinone]	RecName: Full=NADH dehydrogenase [ubiquinone]	NADH dehydrogenase (ubiquinone) 1 alpha subcomplex 4, like	NDUFA4
CI01000340_15609967_15613588.path1	4533	5001	1.10324	287.88	299.23	0.06	0.0313	0.133	no	up	PREDICTED: 14-3-3 protein beta/alpha-A-like [Astyanax mexicanus]	RecName: Full=14-3-3 protein beta/alpha-A	14-3-3 protein beta/alpha-1 ; Adapter protein implicated in the regulation of a large spectr [...]	YWHAB_Q_Z
CI01000353_01429207_01429677.path1	3915	5001	1.27739	716.65	862.47	0.27	3.48e-07	2.15e-05	no	up	endozepine [Cyprinus carpio]	RecName: Full=Acyl-CoA-binding protein; Short=ACBP; AltName: Full=Diazepam-binding inhibitor; Short=DBI	diazepam binding inhibitor	DBI, ACBP
CI01000028_03083682_03096529.path1	4699	5000	1.06406	134.9	135.23	0	0.155	0.368	no	up	ADP-ribosylation factor GTPase-activating protein 2 [Danio rerio]	RecName: Full=ADP-ribosylation factor GTPase-activating protein 2; Short=ARF GAP 2; AltName: Full=GTPase-activating protein ZNF289; AltName: Full=Zinc finger prote	ADP-ribosylation factor GTPase activating protein 2	ARFGAP2_3
CI01000050_02328316_02331115.path1	4622	4990	1.07962	161.25	164.01	0.02	0.0864	0.254	no	up	PREDICTED: tubulin beta-1 chain-like [Astyanax mexicanus]	RecName: Full=Tubulin beta-1 chain; AltName: Full=Beta-1-tubulin [Gadus morhua]	tubulin, beta, 2 ; Tubulin is the major constituent of microtubules. It binds two moles of G [...]	TUBB
CI01000029_08100383_08125091.path1	5444	4981	0.914952	33.79	29.13	-0.21	0.0981	0.276	no	down	PREDICTED: desmoplakin, partial [Danio rerio]	RecName: Full=Desmoplakin; Short=DP; AltName: Full=250/210 kDa paraneoplastic pemphigus antigen [Homo sapiens]	wu:fi04e12	DSP
CI01000306_01665458_01676209.path1	4490	4969	1.10668	151.22	157.67	0.06	0.0268	0.119	no	up	splicing factor, arginine/serine-rich 11 [Danio rerio]	RecName: Full=Serine/arginine-rich splicing factor 11; AltName: Full=Arginine-rich 54 kDa nuclear protein; Short=p54; AltName: Full=Splicing factor, arginine/serine	splicing factor, arginine/serine-rich 11	SFRS11
CI01000001_09540982_09554063.path1	4881	4965	1.01721	168.77	161.74	-0.06	0.614	0.813	no	down	membrane-bound complement regulatory protein [Carassius auratus langsdorfii]	RecName: Full=C4b-binding protein alpha chain; Short=C4bp; AltName: Full=Proline-rich protein; Short=PRP; Flags: Precursor [Homo sapiens]	Novel protein similar to vertebrate valosin-containing protein (VCP) Fragment	_
CI01000098_00241279_00267336.path1	5213	4957	0.950892	97.72	87.55	-0.16	0.388	0.635	no	down	PREDICTED: plasminogen activator inhibitor 1 RNA-binding protein isoform X1 [Danio rerio]	RecName: Full=Zinc finger BED domain-containing protein 5; AltName: Full=Transposon-derived Buster1 transposase-like protein [Bos taurus]	_	SERBP1
CI01000012_09419200_09460604.path1	5039	4949	0.982139	151.94	140.6	-0.11	0.84	0.952	no	down	PREDICTED: testican-2 isoform X1 [Danio rerio]	RecName: Full=Testican-2; AltName: Full=SPARC/osteonectin, CWCV, and Kazal-like domains proteoglycan 2; Flags: Precursor [Homo sapiens]	sparc/osteonectin, cwcv and kazal-like domains proteoglycan (testican) 2	SPOCK
CI01000300_10969048_10992283.path1	4860	4947	1.0179	91.33	87.58	-0.06	0.604	0.805	no	down	PREDICTED: general vesicular transport factor p115 isoform X1 [Danio rerio]	RecName: Full=General vesicular transport factor p115; AltName: Full=Protein USO1 homolog; AltName: Full=Transcytosis-associated protein; Short=TAP; AltName: Full=	_	_
CI01000018_04361150_04364887.path1	4453	4932	1.10757	129.51	135.14	0.06	0.0258	0.116	no	up	PREDICTED: V-type proton ATPase catalytic subunit A [Astyanax mexicanus]	RecName: Full=V-type proton ATPase catalytic subunit A; Short=V-ATPase subunit A; AltName: Full=V-ATPase 69 kDa subunit; AltName: Full=Vacuolar proton pump subunit	ATPase, H+ transporting, lysosomal V1 subunit A	ATPeV1A, ATP6A
CI01000057_05553430_05562372.path1	5377	4929	0.916682	392.78	339.22	-0.21	0.107	0.29	no	down	PREDICTED: metalloproteinase inhibitor 2-like [Danio rerio]	RecName: Full=Metalloproteinase inhibitor 3; AltName: Full=Tissue inhibitor of metalloproteinases 3; Short=TIMP-3; Flags: Precursor	_	TIMP3
CI01000306_01756353_01763570.path1	4133	4914	1.18897	200.96	225.11	0.16	0.000257	0.00407	no	up	PREDICTED: pyrroline-5-carboxylate reductase 2-like [Astyanax mexicanus]	RecName: Full=Pyrroline-5-carboxylate reductase 2; Short=P5C reductase 2; Short=P5CR 2 [Bos taurus]	.	proC
CI01000051_01015039_01066156.path1	5267	4906	0.93146	70.04	61.47	-0.19	0.199	0.427	no	down	cadherin-2 precursor [Danio rerio]	RecName: Full=Cadherin-2; AltName: Full=Neural cadherin; Short=N-cadherin; AltName: Full=ZNCAD; Flags: Precursor [Danio rerio]	Cadherin-2 Precursor (Neural cadherin)(N-cadherin)(ZNCAD); Cadherins are calcium dependent c [...]	CDH2, NCAD
CI01000063_05597755_05613489.path1	4735	4895	1.03379	135.68	132.15	-0.04	0.405	0.651	no	down	glutamate dehydrogenase 1b [Danio Glutamate dehydrogenase 1b [Danio rerio]	RecName: Full=Glutamate dehydrogenase, mitochondrial; Short=GDH [Chaenocephalus aceratus]	glutamate dehydrogenase 1	GLUD1_2, gdhA
CI01000009_07383927_07391805.path1	4556	4893	1.07397	242.77	245.64	0.02	0.108	0.293	no	up	integral membrane protein 2Bb [Danio rerio]	RecName: Full=Integral membrane protein 2B; AltName: Full=Immature BRI2; Short=imBRI2; AltName: Full=Protein E25B; AltName: Full=Transmembrane protein BRI; Short=B	integral membrane protein 2Bb	ITM2B
CI01000020_01643044_01644053.path1	4875	4890	1.00308	297.46	281.11	-0.08	0.826	0.947	no	down	achaete-scute homolog 1a [Danio ASL1A_DANRE RecName: Full=Achaete-scute homolog 1a; Short=Zash-1a; AltName: Full=Pituitary-absent protein g	RecName: Full=Achaete-scute homolog 1a; Short=Zash-1a; AltName: Full=Pituitary-absent protein	Achaete-scute homolog 1a (Zash-1a)(Pituitary-absent protein); Involved in neurogenesis. Requ [...]	ASCL
CI01000340_09847205_09851609.path1	4289	4884	1.13873	163.16	175.05	0.1	0.00533	0.0394	no	up	PREDICTED: actin-related protein 2/3 complex subunit 4-like [Stegastes partitus]	RecName: Full=Actin-related protein 2/3 complex subunit 4; AltName: Full=Arp2/3 complex 20 kDa subunit; Short=p20-ARC [Homo sapiens]	actin related protein 2/3 complex subunit 4	TTLL3_8
CI01000016_05208242_05218239.path1	6755	4876	0.721836	142.03	96.59	-0.56	5.73e-11	1.28e-08	no	down	leukocyte receptor cluster member 8 homolog [Danio rerio]	RecName: Full=Leukocyte receptor cluster member 8 homolog	Leukocyte receptor cluster member 8 homolog	_
CI01000069_04628032_04638137.path1	4855	4873	1.00371	100.99	95.5	-0.08	0.817	0.942	no	down	PREDICTED: small G protein signaling modulator 3 isoform X1 [Danio rerio]	RecName: Full=Small G protein signaling modulator 3; AltName: Full=RUN and TBC1 domain-containing protein 3 [Danio rerio]	Small G protein signaling modulator 3 (RUN and TBC1 domain-containing protein 3)	_
CI01000082_02041993_02050233.path1	4716	4862	1.03096	130.1	126.37	-0.04	0.438	0.679	no	down	Asparagine synthetase [Danio rerio]	RecName: Full=Asparagine synthetase [glutamine-hydrolyzing]	asparagine synthetase	asnB, ASNS
CI01000004_08958415_08969605.path1	4904	4859	0.990824	92.26	86.13	-0.1	0.982	1	no	down	PREDICTED: U2 snRNP-associated SURP domain containing isoform X1 [Danio rerio]	RecName: Full=U2 snRNP-associated SURP motif-containing protein; AltName: Full=140 kDa Ser/Arg-rich domain protein; AltName: Full=U2-associated protein SR140	Novel protein similar to vertebrate U2-associated SR140 protein (SR140)	SR140
CI01000026_04685832_04741011.path1	6309	4855	0.769536	27.25	19.76	-0.46	1.79e-07	1.24e-05	no	down	PREDICTED: vacuolar protein sorting-associated protein 13C [Danio rerio]	RecName: Full=Vacuolar protein sorting-associated protein 13C [Mus musculus]	similar to vacuolar protein sorting 13C (yeast)	VPS13A_C
CI01000043_03548130_03586519.path1	4365	4836	1.1079	34.92	36.45	0.06	0.0256	0.116	no	up	lysine--tRNA ligase [Danio rerio]	RecName: Full=Lysine--tRNA ligase; AltName: Full=Lysyl-tRNA synthetase; Short=LysRS [Homo sapiens]	lysyl-tRNA synthetase	KARS, lysS
CI01000049_05910501_05913204.path1	3592	4833	1.34549	349.31	442.8	0.34	1.01e-09	1.51e-07	no	up	signal peptidase complex subunit 3 [Danio rerio]	RecName: Full=Signal peptidase complex subunit 3; AltName: Full=Microsomal signal peptidase 22/23 kDa subunit; Short=SPC22/23; Short=SPase 22/23 kDa subunit; AltName	signal peptidase complex subunit 3 homolog (S. cerevisiae)	SPCS3, SPC3
CI01000340_03552817_03560264.path1	4817	4816	0.999792	246.54	232.23	-0.09	0.879	0.971	no	down	Na+/K+ transporting ATPase beta 1a polypeptide [Cyprinus carpio 'jian']	RecName: Full=Sodium/potassium-transporting ATPase subunit beta-1; AltName: Full=Sodium/potassium-dependent ATPase subunit beta-1	ATPase, Na+/K+ transporting, beta 1a polypeptide ; This is the non-catalytic component of th [...]	ATP1B
CI01000304_17698564_17703891.path1	3878	4809	1.24007	319.25	372.99	0.22	7.21e-06	0.000248	no	up	mitochondrial uncoupling protein 2 [Ctenopharyngodon idella]	RecName: Full=Mitochondrial uncoupling protein 2; Short=UCP 2; AltName: Full=Solute carrier family 25 member 8	uncoupling protein 2 ; UCP are mitochondrial transporter proteins that create proton leaks a [...]	UCP2_3, SLC25A8_9
CI01000325_01265556_01276178.path1	5373	4791	0.891681	109.14	91.69	-0.25	0.0295	0.127	no	down	hypoxia-inducible factor-1alpha [Ctenopharyngodon idella]	RecName: Full=Hypoxia-inducible factor 1-alpha; Short=HIF-1-alpha; Short=HIF1-alpha [Rattus norvegicus]	hypoxia-inducible factor 1, alpha subunit (basic helix-loop-helix transcription factor) b	HIF1A
CI01000043_05025912_05042461.path1	5222	4789	0.917082	88.03	76.06	-0.21	0.109	0.295	no	down	importin-7 [Danio rerio]	RecName: Full=Importin-7; Short=Imp7; AltName: Full=Ran-binding protein 7; Short=RanBP7 [Homo sapiens]	importin 7	_
CI01000340_14144418_14150380.path1	4660	4772	1.02403	243.31	234.74	-0.05	0.523	0.75	no	down	solute carrier family 25 (mitochondrial carrier: glutamate), member 22 [Danio rerio]	RecName: Full=Mitochondrial glutamate carrier 2; Short=GC-2; AltName: Full=Glutamate/H(+) symporter 2; AltName: Full=Solute carrier family 25 member 18 [Mus muscul	solute carrier family 25 (mitochondrial carrier: glutamate), member 22	SLC25A18_22, GC
CI01000054_05595391_05599507.path1	3918	4772	1.21797	235.37	270.09	0.2	3.69e-05	0.000911	no	up	RecName: Full=Adenylate kinase 2, mitochondrial; Short=AK 2; AltName: Full=ATP-AMP transphosphorylase 2; AltName: Full=ATP:AMP phosphotransferase; AltName: Full=Ad	RecName: Full=Adenylate kinase 2, mitochondrial; Short=AK 2; AltName: Full=ATP-AMP transphosphorylase 2; AltName: Full=ATP:AMP phosphotransferase; AltName: Full=Ad	Adenylate kinase 2, mitochondrial (AK 2)(EC 2.7.4.3)(ATP-AMP transphosphorylase 2); Catalyze [...]	adk, AK
CI01000028_03334040_03380006.path1	5112	4768	0.932707	115.11	101.15	-0.19	0.209	0.441	no	down	amyloid-like protein 2 precursor [Danio rerio]	RecName: Full=Amyloid-like protein 2; Short=APLP-2; AltName: Full=CDEI box-binding protein; Short=CDEBP; Flags: Precursor [Mus musculus]	amyloid beta (A4) precursor-like protein 2	APLP2
CI01000072_00146339_00152728.path1	3678	4763	1.295	262.51	320.28	0.29	9.13e-08	6.99e-06	no	up	PREDICTED: transgelin isoform X1 [Danio rerio]	RecName: Full=Transgelin; AltName: Full=Actin-associated protein p27; AltName: Full=Smooth muscle protein 22-alpha; Short=SM22-alpha [Mus musculus]	transgelin	_
CI01000375_00013024_00016874.path1	4177	4756	1.13862	179.04	192.06	0.1	0.00548	0.0401	no	up	PREDICTED: growth hormone-inducible transmembrane protein-like [Oryzias latipes]	RecName: Full=Growth hormone-inducible transmembrane protein; AltName: Full=Dermal papilla-derived protein 2; AltName: Full=Mitochondrial morphology and cristae st	growth hormone inducible transmembrane protein	_
CI01000004_17329122_17345386.path1	5479	4751	0.867129	37.97	31.02	-0.29	0.00599	0.0427	no	down	PREDICTED: desmoplakin isoform X1 [Danio rerio]	RecName: Full=Desmoplakin; Short=DP; AltName: Full=250/210 kDa paraneoplastic pemphigus antigen [Homo sapiens]	Novel protein similar to vertebrate desmoplakin (DSP) Fragment	DSP
CI01000009_11835682_11873220.path1	4018	4737	1.17894	47.47	52.73	0.15	0.000514	0.00701	no	up	PREDICTED: signal transducer and activator of transcription 4 isoform X1 [Danio rerio]	RecName: Full=Signal transducer and activator of transcription 4 [Homo sapiens]	signal transducer and activator of transcription 4	STAT4
CI01000020_05716873_05721297.path1	4745	4732	0.99726	170.11	159.83	-0.09	0.92	0.99	no	down	GDP dissociation inhibitor 2 [Hypophthalmichthys molitrix]	RecName: Full=Rab GDP dissociation inhibitor beta; Short=Rab GDI beta; AltName: Full=Guanosine diphosphate dissociation inhibitor 2; Short=GDI-2 [Homo sapiens]	GDP dissociation inhibitor 2	GDI1_2
CI01000052_02100167_02104118.path1	5276	4729	0.896323	121.08	102.25	-0.24	0.0386	0.153	no	down	matrix metalloproteinase 9 [Ctenopharyngodon idella]	RecName: Full=Matrix metalloproteinase-9; Short=MMP-9; AltName: Full=92 kDa gelatinase; AltName: Full=92 kDa type IV collagenase; AltName: Full=Gelatinase B; Short	matrix metalloproteinase 9	MMP9
CI01000019_03742708_03772620.path1	5760	4721	0.819618	24.16	18.66	-0.37	9.37e-05	0.00188	no	down	PREDICTED: golgin subfamily B member 1 isoform X1 [Danio rerio]	RecName: Full=Src substrate protein p85; AltName: Full=Cortactin; AltName: Full=p80 [Gallus gallus]	_	_
CI01000301_01510440_01512110.path1	4090	4718	1.15355	207.97	226.02	0.12	0.00239	0.0223	no	up	transcription factor jun-B [Danio Jun B proto-oncogene [Danio rerio]	RecName: Full=Transcription factor jun-B	jun B proto-oncogene	JUNB
CI01000004_00295547_00301616.path1	4178	4688	1.12207	199.41	210.8	0.08	0.0131	0.073	no	up	PREDICTED: eukaryotic translation initiation factor 4A, isoform 2 isoform X2 [Danio Eukaryotic translation initiation factor 4A, iso	RecName: Full=Eukaryotic initiation factor 4A-II; Short=eIF-4A-II; Short=eIF4A-II; AltName: Full=ATP-dependent RNA helicase eIF4A-2 [Gallus gallus]	eukaryotic translation initiation factor 4A, isoform 2	EIF4A
CI01000082_01976234_01986067.path1	4344	4670	1.07505	124.02	125.61	0.02	0.106	0.288	no	up	PREDICTED: asparagine--tRNA ligase, cytoplasmic isoform X1 [Danio rerio]	RecName: Full=Asparagine--tRNA ligase, cytoplasmic; AltName: Full=Asparaginyl-tRNA synthetase; Short=AsnRS [Mus musculus]	Novel protein similar to vertebrate asparaginyl-tRNA synthetase (NARS)	NARS, asnS
CI01000304_11665326_11670757.path1	4236	4649	1.0975	137.6	142.28	0.05	0.042	0.162	no	up	PREDICTED: T-complex protein 1 subunit theta isoform X1 [Danio rerio]	RecName: Full=T-complex protein 1 subunit theta; Short=TCP-1-theta; AltName: Full=CCT-theta	_	CCT8
CI01000012_01197961_01202192.path1	3922	4646	1.1846	393.7	439.4	0.16	0.000367	0.00541	no	up	multiple coagulation factor deficiency 2 precursor [Danio rerio]	RecName: Full=Multiple coagulation factor deficiency protein 2; AltName: Full=Neural stem cell-derived neuronal survival protein; Flags: Precursor [Homo sapiens]	multiple coagulation factor deficiency 2	_
CI01000302_01165866_01178482.path1	5940	4636	0.780471	98.64	72.53	-0.44	9.12e-07	4.8e-05	no	down	PREDICTED: MHC class II regulatory factor RFX1 [Danio rerio]	RecName: Full=MHC class II regulatory factor RFX1; AltName: Full=Enhancer factor C; Short=EF-C; AltName: Full=Regulatory factor X 1; Short=RFX; AltName: Full=Trans	regulatory factor X, 1b (influences HLA class II expression)	RFX1_2_3
CI01000004_04557685_04579456.path1	5295	4627	0.873843	50.05	41.21	-0.28	0.00976	0.0593	no	down	eukaryotic translation initiation factor 4 gamma 1 [Danio rerio]	RecName: Full=Eukaryotic translation initiation factor 4 gamma 1; Short=eIF-4-gamma 1; Short=eIF-4G 1; Short=eIF-4G1; AltName: Full=p220 [Homo sapiens]	eukaryotic translation initiation factor 4 gamma, 1	EIF4G
CI01000001_11099313_11137500.path1	6979	4623	0.662416	24.27	15.14	-0.68	9.69e-17	8.38e-14	no	down	PREDICTED: E3 ubiquitin-protein ligase HUWE1 isoform X5 [Danio rerio]	RecName: Full=E3 ubiquitin-protein ligase HUWE1; AltName: Full=ARF-binding protein 1; Short=ARF-BP1; AltName: Full=HECT, UBA and WWE domain-containing protein 1; A	HECT, UBA and WWE domain containing 1	HUWE1, MULE, ARF-BP1
CI01000113_00593453_00601556.path1	3946	4619	1.17055	207.42	228.75	0.14	0.000892	0.0106	no	up	RecName: Full=Eukaryotic translation initiation factor 3 subunit G; Short=eIF3g; AltName: Full=Eukaryotic translation initiation factor 3 RNA-binding subunit; Shor	RecName: Full=Eukaryotic translation initiation factor 3 subunit G; Short=eIF3g; AltName: Full=Eukaryotic translation initiation factor 3 RNA-binding subunit; Shor	Eukaryotic translation initiation factor 3 subunit G (eIF3g)(Eukaryotic translation initiati [...]	EIF3G
CI01000009_03591700_03598877.path1	4211	4617	1.09641	193.28	199.65	0.05	0.0442	0.167	no	up	ADP/ATP translocase 3 [Danio Solute carrier family 25 (mitochondrial carrier; adenine nucleotide translocator), member 6 [Danio rer	RecName: Full=ADP/ATP translocase 2; AltName: Full=ADP,ATP carrier protein 2; AltName: Full=Adenine nucleotide translocator 2; Short=ANT 2; AltName: Full=Solute carrier	solute carrier family 25 (mitochondrial carrier; adenine nucleotide translocator), member 6	SLC25A4S, ANT
CI01000028_09798069_09800552.path1	3950	4614	1.1681	361.53	397.87	0.14	0.00104	0.0119	no	up	cytochrome c oxidase subunit 4 isoform 1, mitochondrial [Danio rerio]	RecName: Full=Cytochrome c oxidase subunit 4 isoform 1, mitochondrial; AltName: Full=Cytochrome c oxidase subunit IV isoform 1; Short=COX IV-1; Flags: Precursor [T	cytochrome c oxidase subunit IV isoform 1	COX4
CI01000098_03111741_03124126.path1	4635	4606	0.993743	164.28	153.8	-0.1	0.977	1	no	down	PREDICTED: receptor-type tyrosine-protein phosphatase N2-like [Astyanax mexicanus]	RecName: Full=Receptor-type tyrosine-protein phosphatase N2; Short=R-PTP-N2; AltName: Full=Islet cell autoantigen-related protein; Short=IAR; Short=ICAAR; AltName	protein tyrosine phosphatase, receptor type, N polypeptide 2; Implicated in development of n [...]	PTPRN
CI01000020_02061926_02077812.path1	5597	4592	0.82044	199.74	154.39	-0.37	0.000106	0.00205	no	down	PREDICTED: ethanolamine kinase 1 isoform 1 [Danio rerio]	RecName: Full=Ethanolamine kinase 1; Short=EKI 1 [Homo sapiens]	Novel protein similar to vertebrate ethanolamine kinase 1 (ETNK1)	ETNK, EKI
CI01000351_00655091_00691711.path1	4340	4565	1.05184	152.09	150.72	-0.01	0.24	0.478	no	down	Rho GDP dissociation inhibitor (GDI) alpha [Danio rerio]	RecName: Full=Rho GDP-dissociation inhibitor 1; Short=Rho GDI 1; AltName: Full=GDI-1; AltName: Full=Rho-GDI alpha [Mus musculus]	Rho GDP dissociation inhibitor (GDI) alpha	ARHGDI, RHOGDI
CI01000018_02072273_02080049.path1	4122	4553	1.10456	118.33	123.14	0.06	0.0309	0.131	no	up	T-complex protein 1 subunit epsilon [Danio rerio]	RecName: Full=T-complex protein 1 subunit epsilon; Short=TCP-1-epsilon; AltName: Full=CCT-epsilon [Homo sapiens]	chaperonin containing TCP1, subunit 5 (epsilon)	CCT5
CI01000339_06041909_06043927.path1	3290	4514	1.37204	492.21	636.26	0.37	1.13e-10	2.21e-08	no	up	ATP synthase subunit g, mitochondrial [Danio rerio]	RecName: Full=ATP synthase subunit g, mitochondrial; Short=ATPase subunit g	ATP synthase, H+ transporting, mitochondrial F0 complex, subunit G	ATPeFG, ATP5L, ATP20
CI01000130_01723638_01742204.path1	4176	4501	1.07783	100.58	102.14	0.02	0.0959	0.272	no	up	mRNA export factor [Cricetulus griseus]	RecName: Full=mRNA export factor; AltName: Full=Rae1 protein homolog; AltName: Full=mRNA-associated protein mrnp 41	ubiquinol-cytochrome c reductase core protein I	QCR1, UQCRC1
CI01000080_00202124_00211154.path1	4883	4496	0.920745	83.03	72.03	-0.2	0.131	0.331	no	down	novel protein similar to vertebrate 3-hydroxy-3-methylglutaryl-Coenzyme A reductase (HMGCR) [Danio rerio]	RecName: Full=3-hydroxy-3-methylglutaryl-coenzyme A reductase; Short=HMG-CoA reductase	3-hydroxy-3-methylglutaryl-Coenzyme A reductase	HMGCR
CI01000027_08422679_08426771.path1	4009	4495	1.12123	199.29	210.52	0.08	0.0141	0.0761	no	up	Chaperonin containing TCP1, subunit 3 (gamma) [Danio rerio]	RecName: Full=T-complex protein 1 subunit gamma; Short=TCP-1-gamma; AltName: Full=CCT-gamma [Xenopus laevis]	chaperonin containing TCP1, subunit 3 (gamma)	CCT3, TRIC5
CI01000215_00114631_00129752.path1	4830	4494	0.930435	529.24	463.93	-0.19	0.194	0.422	no	down	matrix Gla protein precursor [Danio matrix Gla protein [Danio rerio]	RecName: Full=Matrix Gla protein; Short=MGP; Flags: Precursor [Argyrosomus regius]	_	MGP
CI01000016_04400456_04412173.path1	5034	4480	0.889948	76.64	64.26	-0.25	0.0275	0.121	no	down	Na+/K+ ATPase alpha subunit isoform 6 [Danio rerio]	RecName: Full=Sodium/potassium-transporting ATPase subunit alpha-3; Short=Na(+)/K(+) ATPase alpha-3 subunit; AltName: Full=Na(+)/K(+) ATPase alpha(III) subunit; Al	ATPase, Na+/K+ transporting, alpha 3b polypeptide	ATP1A
CI01180000_07995410_08004464.path1	4078	4464	1.09465	119.72	123.47	0.04	0.0484	0.178	no	up	PREDICTED: eukaryotic translation initiation factor 3 subunit L isoform X1 [Danio rerio]	RecName: Full=Eukaryotic translation initiation factor 3 subunit L; Short=eIF3l; AltName: Full=Eukaryotic translation initiation factor 3 subunit 6-interacting pro	Eukaryotic translation initiation factor 3 subunit L (eIF3l)(Eukaryotic translation initiati [...]	EIF3L
CI01000000_16087757_16091758.path1	3585	4461	1.24435	251.26	294.57	0.23	6.11e-06	0.000218	no	up	Tmed9 protein [Danio rerio]	RecName: Full=Transmembrane emp24 domain-containing protein 9; AltName: Full=GMP25; AltName: Full=Glycoprotein 25L2; AltName: Full=p24 family protein alpha-2; Sho	transmembrane emp24 protein transport domain containing 9	_
CI01000340_14517102_14542988.path1	4030	4459	1.10645	105.74	110.23	0.06	0.0286	0.125	no	up	hypothetical protein YQE_11396, partial [Dendroctonus ponderosae]	RecName: Full=Adenosylhomocysteinase B; Short=AdoHcyase B; AltName: Full=S-adenosyl-L-homocysteine hydrolase B	S-adenosylhomocysteine hydrolase	E3.3.1.1, ahcY
CI01000006_09004949_09014310.path1	4488	4455	0.992647	91.52	85.59	-0.1	0.995	1	no	down	Gsna protein [Danio rerio]	RecName: Full=Gelsolin; AltName: Full=Actin-depolymerizing factor; Short=ADF; AltName: Full=Brevin; AltName: Full=Homogenin; Flags: Precursor [Gallus gallus]	gelsolin a	GSN
CI01000304_10093597_10099497.path1	5477	4454	0.813219	119.69	91.7	-0.38	5.16e-05	0.0012	no	down	lysine (K)-specific demethylase 6B, b [Danio rerio]	RecName: Full=Lysine-specific demethylase 6B; AltName: Full=JmjC domain-containing protein 3; AltName: Full=Jumonji domain-containing protein 3 [Mus musculus]	lysine (K)-specific demethylase 6B	KDM6B, JMJD3
CI01000129_00220313_00230751.path1	4012	4450	1.10917	115.17	120.36	0.06	0.0253	0.114	no	up	ATP-binding cassette, sub-family E (OABP), member 1 [Danio rerio]	RecName: Full=ATP-binding cassette sub-family E member 1; AltName: Full=2'-5'-oligoadenylate-binding protein; AltName: Full=HuHP68; AltName: Full=RNase L inhibitor	ATP-binding cassette, sub-family E (OABP), member 1 isoform 1	ABCE1, Rli1
CI01000027_09376781_09390767.path1	5251	4415	0.840792	31.01	24.56	-0.34	0.000774	0.00962	no	down	PREDICTED: uncharacterized protein LOC562728 isoform X2 [Danio rerio]	RecName: Full=Serine/threonine-protein kinase LMTK3; AltName: Full=Apoptosis-associated tyrosine kinase 3; AltName: Full=Lemur tyrosine kinase 3; Flags: Precursor	lemur tyrosine kinase 3	_
CI01000304_07989774_08014921.path1	4883	4412	0.903543	46.33	39.44	-0.23	0.0585	0.2	no	down	PREDICTED: protein turtle homolog A isoform X2 [Danio rerio]	RecName: Full=Protein turtle homolog A; AltName: Full=Dendrite arborization and synapse maturation protein 1; AltName: Full=Immunoglobulin superfamily member 9A;	_	_
CI01000030_02113302_02119860.path1	4175	4410	1.05629	97.1	96.63	-0.01	0.209	0.44	no	down	PREDICTED: heterogeneous nuclear ribonucleoprotein M-like [Lepisosteus oculatus]	RecName: Full=Heterogeneous nuclear ribonucleoprotein M; Short=hnRNP M [Homo sapiens]	Novel protein similar to vertebrate myelin expression factor 2 (MYEF2) Fragment	HNRNPM
CI01000021_05693567_05698301.path1	4156	4410	1.06112	347.66	347.56	0	0.178	0.4	no	down	PREDICTED: histocompatibility 13 isoform X1 [Danio rerio]	RecName: Full=Minor histocompatibility antigen H13; AltName: Full=Presenilin-like protein 3; AltName: Full=Signal peptide peptidase [Mus musculus]	histocompatibility 13	HM13
CI01000211_00414185_00418208.path1	3915	4405	1.12516	171.59	181.9	0.08	0.0117	0.0674	no	up	UV excision repair protein RAD23 homolog B [Danio rerio]	RecName: Full=UV excision repair protein RAD23 homolog B [Bos taurus]	UV excision repair protein RAD23 homolog B ; Plays a central role both in proteosomal degrad [...]	RAD23, HR23
CI01000020_00250359_00289375.path1	3778	4400	1.16464	205.54	225.53	0.13	0.00134	0.0145	no	up	staphylococcal nuclease domain-containing protein 1 isoform p100L [Danio rerio]	RecName: Full=Staphylococcal nuclease domain-containing protein 1; AltName: Full=100 kDa coactivator; AltName: Full=4SNc-Tudor domain protein; AltName: Full=p100 co	_	SND1
CI01000004_16490931_16555397.path1	5324	4397	0.825883	60.51	47.08	-0.36	0.000194	0.00327	no	down	PREDICTED: leucine-rich repeat-containing protein 16B-like isoform X2 [Danio rerio]	RecName: Full=Leucine-rich repeat-containing protein 16B [Homo sapiens]	leucine rich repeat containing 16B	_
CI01000055_00589947_00613858.path1	4886	4391	0.89869	45.71	38.71	-0.24	0.0454	0.17	no	down	PREDICTED: serine/threonine-protein kinase LMTK1-like isoform X2 [Danio rerio]	RecName: Full=Serine/threonine-protein kinase LMTK1; AltName: Full=Apoptosis-associated tyrosine kinase; Short=AATYK; AltName: Full=Brain apoptosis-associated tyro	apoptosis-associated tyrosine kinase	AATK, LMTK1
CI01000030_10987288_10989182.path1	3847	4385	1.13985	185.32	199.01	0.1	0.00548	0.0401	no	up	PREDICTED: caytaxin isoform X3 [Danio rerio]	RecName: Full=Caytaxin; AltName: Full=Ataxia cayman type protein; AltName: Full=BNIP-2-homology; Short=BNIP-H [Homo sapiens]	ataxia, cerebellar, Cayman type	ATCAY
CI01000026_05211640_05224125.path1	4313	4385	1.01669	62.02	59.41	-0.06	0.625	0.821	no	down	SAFB-like transcription modulator [Danio rerio]	RecName: Full=SAFB-like transcription modulator; AltName: Full=Modulator of estrogen-induced transcription [Homo sapiens]	SAFB-like, transcription modulator	_
CI01000026_02400893_02403816.path1	4285	4340	1.01284	112.24	107.11	-0.07	0.681	0.857	no	down	PREDICTED: neurosecretory protein VGF-like [Danio rerio]	RecName: Full=Neurosecretory protein VGF; Contains: RecName: Full=Neuroendocrine regulatory peptide-1; Short=NERP-1; Contains: RecName: Full=Neuroendocrine regulato	_	_
CI01000188_00053658_00056694.path1	3554	4339	1.22088	212.68	244.64	0.2	3.56e-05	0.000883	no	up	TGF-beta-inducible nuclear protein 1 [Hypophthalmichthys molitrix]	RecName: Full=Ribosome biogenesis protein NSA2 homolog; AltName: Full=L-name-related protein 42; Short=LNR42; AltName: Full=TGF-beta-inducible nuclear protein 1 [Mu	TGF beta-inducible nuclear protein 1	NSA2
CI01000012_04488201_04489863.path1	2664	4329	1.625	427.32	654.22	0.61	3.86e-22	8.79e-19	no	up	putative ISG12-1 protein [Danio TPA: putative ISG12(1) protein [Danio rerio]	RecName: Full=Interferon alpha-inducible protein 27-like protein 2B; AltName: Full=Interferon-stimulated gene 12 protein B2; Short=ISG12(b2); Flags: Precursor [Mus	annotation not avaliable	_
CI01000325_07911751_07918447.path1	3555	4324	1.21632	134.58	154.22	0.2	4.92e-05	0.00115	no	up	protein disulfide isomerase-related protein P5 precursor [Danio rerio]	RecName: Full=Protein disulfide-isomerase A6; AltName: Full=Thioredoxin domain-containing protein 7; Flags: Precursor [Mus musculus]	protein disulfide isomerase-related protein (provisional)	PDIA6, TXNDC7
CI01000003_01969544_01973134.path1	3867	4291	1.10965	231.42	241.93	0.06	0.0253	0.114	no	up	coatomer subunit epsilon [Danio Zgc:103652 [Danio rerio]	RecName: Full=Coatomer subunit epsilon; AltName: Full=Epsilon-coat protein; Short=Epsilon-COP [Bos taurus]	coatomer protein complex, subunit epsilon	COPE
CI01000016_01509959_01560806.path1	3829	4284	1.11883	66.87	70.48	0.08	0.0163	0.0846	no	up	eukaryotic translation initiation factor 3 subunit 6 [Danio rerio]	RecName: Full=Eukaryotic translation initiation factor 3 subunit E-A; Short=eIF3e-A; AltName: Full=Eukaryotic translation initiation factor 3 subunit 6-A [Danio r	_	EIF3E, INT6
CI01000024_04952720_04980663.path1	4777	4278	0.895541	58.43	49.3	-0.24	0.0387	0.153	no	down	multidrug resistance-associated protein member 4 [Danio rerio]	RecName: Full=Multidrug resistance-associated protein 4; AltName: Full=ATP-binding cassette sub-family C member 4; AltName: Full=MRP/cMOAT-related ABC transporter;	ATP-binding cassette, sub-family C (CFTR/MRP), member 4	ABCC4
CI01000001_11019871_11028065.path1	3529	4267	1.20912	212.83	242.44	0.19	8.25e-05	0.0017	no	up	PREDICTED: myosin light chain alkali, smooth-muscle isoform isoform X2 [Danio rerio]	RecName: Full=Myosin light chain 3; AltName: Full=Myosin light chain 1, slow-twitch muscle B/ventricular isoform; Short=MLC1SB; AltName: Full=Ventricular/slow twitc	myosin, light chain 6B, alkali, smooth muscle and non-muscle	MYL6
CI01000306_01927392_02010649.path1	4976	4262	0.856511	26.56	21.43	-0.31	0.00294	0.0259	no	down	PREDICTED: filamin-B-like isoform X1 [Lepisosteus oculatus]	RecName: Full=Filamin-C; Short=FLN-C; Short=FLNc; AltName: Full=ABP-280-like protein; AltName: Full=ABP-L; AltName: Full=Actin-binding-like protein; AltName: Full=	filamin B, beta	FLNA
CI01180000_05752328_05757955.path1	3973	4258	1.07173	241.47	243.82	0.01	0.123	0.318	no	up	mitochondrial voltage-dependent anino channel protein 2 [Ctenopharyngodon idella]	RecName: Full=Voltage-dependent anion-selective channel protein 2; Short=VDAC-2; AltName: Full=Outer mitochondrial membrane protein porin	voltage-dependent anion channel 2	VDAC2
CI01000304_02136252_02167869.path1	5106	4258	0.833921	65.77	51.67	-0.35	0.000434	0.00614	no	down	PREDICTED: protein transport protein Sec31A isoform X6 [Astyanax mexicanus]	RecName: Full=Protein transport protein Sec31A; AltName: Full=SEC31-like protein 1; AltName: Full=SEC31-related protein A	SEC31 homolog A (S. cerevisiae)	SEC31
CI01000082_04817305_04820345.path1	3619	4244	1.1727	309.39	341.83	0.14	0.000865	0.0104	no	up	ADP-ribosylation factor 1 like [Danio rerio]	RecName: Full=ADP-ribosylation factor 1 [Rattus norvegicus]	ADP-ribosylation factor 1 like	ARF1
CI01000046_05392316_05401559.path1	4128	4236	1.02616	245.15	237.01	-0.05	0.501	0.735	no	down	PREDICTED: ADP-ribosylation factor 1-like [Astyanax mexicanus]	RecName: Full=ADP-ribosylation factor 1	ADP-ribosylation factor 2	ARF1
CI01000032_02253454_02272958.path1	4138	4227	1.02151	89.55	86.18	-0.06	0.561	0.775	no	down	Heat shock protein 9 [Danio rerio]	RecName: Full=Stress-70 protein, mitochondrial; AltName: Full=75 kDa glucose-regulated protein; Short=GRP-75; AltName: Full=Heat shock 70 kDa protein 9; Flags: Pr	heat shock protein 9	dnaK
CI01000340_09015910_09020996.path1	3860	4226	1.09482	96.25	99.28	0.04	0.0493	0.18	no	up	PREDICTED: keratin, type II cytoskeletal 8-like [Astyanax mexicanus]	RecName: Full=Keratin, type II cytoskeletal 8; AltName: Full=Cytokeratin-8; Short=CK-8; AltName: Full=Keratin-8; Short=K8	keratin 5	KRT2
CI01000004_06833827_06840024.path1	3930	4224	1.07481	271.77	275.2	0.02	0.11	0.296	no	up	PREDICTED: ras-related protein Rab-2A [Balaenoptera acutorostrata scammoni]	RecName: Full=Ras-related protein Rab-2A [Gallus gallus]	Ras-related protein Rab-2A ; Required for protein transport from the endoplasmic reticulum t [...]	RAB2A
CI01000004_05936410_05942402.path1	4193	4218	1.00596	133.14	126.19	-0.08	0.785	0.922	no	down	Zgc:56698 [Danio rerio]	RecName: Full=Proteoglycan 4; AltName: Full=Lubricin; AltName: Full=Megakaryocyte-stimulating factor; AltName: Full=Superficial zone proteoglycan; Contains: RecName	proteoglycan 4 (megakaryocyte stimulating factor, articular superficial zone protein)	_
CI01000304_04346530_04362348.path1	4000	4214	1.0535	74.8	74.25	-0.01	0.231	0.468	no	down	PREDICTED: very low-density lipoprotein receptor isoform X4 [Danio rerio]	RecName: Full=Very low-density lipoprotein receptor; Short=VLDL receptor; Short=VLDL-R; AltName: Full=Vitellogenin receptor; Short=VTG receptor; Flags: Precursor	very low density lipoprotein receptor	_
CI01000010_02145096_02161603.path1	4563	4212	0.923077	83.53	72.64	-0.2	0.147	0.356	no	down	criptochrome 2a, partial [Phreatichthys andruzzii]	RecName: Full=Cryptochrome-1 [Sylvia borin]	_	CRY
CI01000136_00893622_00899766.path1	3166	4210	1.32975	492.61	617.15	0.33	6.92e-09	7.82e-07	no	up	60S ribosomal protein L38 [Salmo 60S ribosomal protein L38 [Salmo salar]	RecName: Full=60S ribosomal protein L38 [Rattus norvegicus]	ribosomal protein L38	RP-L38e, RPL38
CI01000046_06808895_06820945.path1	3734	4208	1.12694	80.25	85.2	0.09	0.0111	0.0649	no	up	G1 to S phase transition 1, like [Danio rerio]	RecName: Full=Eukaryotic peptide chain release factor GTP-binding subunit ERF3A; Short=Eukaryotic peptide chain release factor subunit 3a; Short=eRF3a; AltName: F	G1 to S phase transition 1, like	ERF3, GSPT
CI01000060_00281612_00291567.path1	3964	4200	1.05954	49.18	49.1	0	0.19	0.416	no	down	PREDICTED: thrombospondin-1-like [Astyanax mexicanus]	RecName: Full=Thrombospondin-1; Flags: Precursor [Bos taurus]	thrombospondin 1	THBS1
CI01000000_17884239_17897080.path1	3916	4174	1.06588	72.45	72.76	0.01	0.153	0.365	no	up	heat shock protein 4 [Cyprinus carpio]	RecName: Full=Heat shock 70 kDa protein 4; AltName: Full=Heat shock 70-related protein APG-2 [Mus musculus]	heat shock protein 4	HSPA4
CI01000327_00230933_00241220.path1	3788	4172	1.10137	172.34	178.82	0.05	0.0373	0.149	no	up	annexin A13 [Danio rerio]	RecName: Full=Annexin A13; AltName: Full=Annexin XIII; AltName: Full=Annexin-13; AltName: Full=Intestine-specific annexin; Short=ISA [Homo sapiens]	annexin A13	ANXA13
CI01000028_03097428_03106553.path1	4021	4165	1.03581	95.08	92.79	-0.04	0.391	0.638	no	down	PREDICTED: signal recognition particle receptor subunit alpha isoform 2 [Danio rerio]	RecName: Full=Signal recognition particle receptor subunit alpha; Short=SR-alpha; AltName: Full=Docking protein alpha; Short=DP-alpha [Homo sapiens]	signal recognition particle receptor (docking protein)	SRPR
CI01000004_02027672_02032165.path1	4193	4162	0.992607	293.88	274.83	-0.1	0.996	1	no	down	PREDICTED: profilin-2 isoform X1 [Danio rerio]	RecName: Full=Profilin-2; AltName: Full=Profilin II [Mus musculus]	profilin 2 like	PFN
CI01000053_02645463_02689522.path1	4640	4159	0.896336	51.46	43.45	-0.24	0.0409	0.159	no	down	PREDICTED: synergin gamma isoform X2 [Danio rerio]	RecName: Full=Synergin gamma; AltName: Full=AP1 subunit gamma-binding protein 1; AltName: Full=Gamma-synergin [Homo sapiens]	_	_
CI01000001_02547325_02557711.path1	3682	4158	1.12928	77.52	82.48	0.09	0.00994	0.0601	no	up	PREDICTED: tubulin alpha-1 chain-like [Astyanax mexicanus]	RecName: Full=Tubulin alpha-1D chain [Bos taurus]	tubulin, alpha, ubiquitous ; Tubulin is the major constituent of microtubules. It binds two [...]	TUBA
CI01000004_12191329_12197377.path1	3832	4152	1.08351	104.79	106.97	0.03	0.0791	0.242	no	up	Abcf2 protein [Danio rerio]	RecName: Full=ATP-binding cassette sub-family F member 2 [Mus musculus]	ATP-binding cassette, sub-family F (GCN20), member 2	ABCF2
CI01000054_01459163_01513331.path1	5177	4146	0.80085	48.41	36.52	-0.41	1.45e-05	0.000434	no	down	PREDICTED: CLIP-associating protein 2-like isoform X3 [Haplochromis burtoni]	RecName: Full=CLIP-associating protein 2; AltName: Full=Cytoplasmic linker-associated protein 2 [Danio rerio]	CLIP-associating protein 2 (Cytoplasmic linker-associated protein 2); Microtubule plus-end t [...]	CLASP1_2
CI01000024_01933404_01948495.path1	4121	4141	1.00485	104.09	98.54	-0.08	0.802	0.933	no	down	PREDICTED: islet cell autoantigen 1-like isoform X1 [Danio rerio]	RecName: Full=Islet cell autoantigen 1-like protein; AltName: Full=Amyotrophic lateral sclerosis 2 chromosomal region candidate gene 14 protein; AltName: Full=Amyo	islet cell autoantigen 1,69kDa-like	_
CI01000051_00383638_00388102.path1	3285	4131	1.25753	109.45	129.67	0.24	2.69e-06	0.000113	no	up	L-threonine 3-dehydrogenase, mitochondrial [Danio rerio]	RecName: Full=L-threonine 3-dehydrogenase, mitochondrial; Flags: Precursor [Bos taurus]	L-threonine dehydrogenase	TDH
CI01000015_06326563_06350822.path1	4387	4129	0.94119	58.14	51.56	-0.17	0.291	0.537	no	down	PREDICTED: structural maintenance of chromosomes protein 3 [Astyanax mexicanus]	RecName: Full=Structural maintenance of chromosomes protein 3; Short=SMC protein 3; Short=SMC-3; AltName: Full=Basement membrane-associated chondroitin proteoglycan	chondroitin sulfate proteoglycan 6	SMC3, CSPG6
CI01000036_00975332_00984107.path1	3642	4127	1.13317	180.47	192.67	0.09	0.00819	0.0527	no	up	aspartyl-tRNA synthetase, cytoplasmic [Danio rerio]	RecName: Full=Aspartate--tRNA ligase, cytoplasmic; AltName: Full=Aspartyl-tRNA synthetase; Short=AspRS [Pongo abelii]	aspartyl-tRNA synthetase	DARS, aspS
CI01000347_01347510_01349981.path1	3454	4109	1.18964	308.86	346.17	0.16	0.000316	0.00482	no	up	vertebrate transmembrane 4 superfamily-like [Danio rerio]	RecName: Full=Tetraspanin-3; Short=Tspan-3; AltName: Full=Tetraspanin TM4-A; AltName: Full=Transmembrane 4 superfamily member 8 [Homo sapiens]	vertebrate transmembrane 4 superfamily-like	TSPAN3
CI01180000_08817640_08823945.path1	3907	4103	1.05017	141.04	139.55	-0.02	0.258	0.501	no	down	Khdrbs1 protein [Danio rerio]	RecName: Full=KH domain-containing, RNA-binding, signal transduction-associated protein 1; AltName: Full=Src-associated in mitosis 68 kDa protein; Short=Sam68	KH domain containing, RNA binding, signal transduction associated 1a	KHDRBS1
CI01000339_03080476_03083283.path1	3594	4100	1.14079	163.51	175.74	0.1	0.00552	0.0404	no	up	annexin A1 [Danio rerio]	RecName: Full=Annexin A1; AltName: Full=Annexin-1 [Pongo abelii]	annexin A1a	ANXA1
CI01000321_04567844_04592431.path1	4235	4099	0.967887	144.82	132.06	-0.13	0.623	0.819	no	down	CUGBP Elav-like family member 3 [Danio rerio]	RecName: Full=CUGBP Elav-like family member 3; Short=CELF-3; AltName: Full=Bruno-like protein 1; AltName: Full=CUG-BP- and ETR-3-like factor 3; AltName: Full=ELAV	CUG-BP- and ETR-3-like factor 3 (CELF-3)(Bruno-like protein 1)(RNA-binding protein BRUNOL-1) [...]	CUGBP, BRUNOL, CELF
CI01000058_04405407_04408449.path1	3215	4091	1.27247	257.85	309.13	0.26	8.72e-07	4.61e-05	no	up	DNA-binding protein inhibitor ID-1 [Danio rerio]	RecName: Full=DNA-binding protein inhibitor ID-1; AltName: Full=Class B basic helix-loop-helix protein 24; Short=bHLHb24; AltName: Full=Inhibitor of DNA binding 1 [H	inhibitor of DNA binding 1	ID1
CI01000098_03125886_03131614.path1	4471	4088	0.914337	146.76	126.43	-0.21	0.101	0.281	no	down	PREDICTED: receptor-type tyrosine-protein phosphatase N2-like [Danio rerio]	RecName: Full=Receptor-type tyrosine-protein phosphatase-like N; Short=R-PTP-N; AltName: Full=PTP IA-2; Flags: Precursor [Mus musculus]	_	_
CI01000052_01698030_01702872.path1	3261	4087	1.2533	175.57	207.31	0.24	3.81e-06	0.000151	no	up	PREDICTED: ATP synthase subunit b, mitochondrial isoform X1 [Danio rerio]	RecName: Full=ATP synthase F(0) complex subunit B1, mitochondrial; AltName: Full=ATP synthase proton-transporting mitochondrial F(0) complex subunit B1; AltName: F	ATP synthase, H+ transporting, mitochondrial F0 complex, subunit b, isoform 1	ATPeF0B, ATP5F1, ATP4
CI01000308_01138943_01149474.path1	4363	4083	0.935824	125.25	110.43	-0.18	0.242	0.481	no	down	neutral amino acid transporter B(0) [Danio rerio]	RecName: Full=Neutral amino acid transporter B(0); Short=ATB(0); AltName: Full=Baboon M7 virus receptor; AltName: Full=RD114/simian type D retrovirus receptor; AltN	solute carrier family 1 (neutral amino acid transporter), member 5	SLC1A5
CI01000302_00045349_00078600.path1	3216	4081	1.26897	20.81	24.89	0.26	1.15e-06	5.72e-05	no	up	PREDICTED: ATP-binding cassette sub-family A member 1 [Danio rerio]	RecName: Full=ATP-binding cassette sub-family A member 1; AltName: Full=ATP-binding cassette transporter 1; Short=ABC-1; Short=ATP-binding cassette 1; AltName: Fu	ATP-binding cassette, sub-family A (ABC1), member 1A	ABCA1
CI01000024_04912581_04919010.path1	3247	4070	1.25346	261.77	309.13	0.24	3.8e-06	0.000151	no	up	peptidyl-prolyl cis-trans isomerase FKBP11 precursor [Danio rerio]	RecName: Full=Peptidyl-prolyl cis-trans isomerase FKBP11; Short=PPIase FKBP11; AltName: Full=19 kDa FK506-binding protein; Short=19 kDa FKBP; Short=FKBP-19; AltNam	FK506 binding protein 11	FKBP11
CI01000055_05993097_06007190.path1	5944	4063	0.683546	26.68	17.18	-0.63	3.53e-14	2.13e-11	no	down	PREDICTED: microtubule-associated protein 1A-like isoform X1 [Danio rerio]	RecName: Full=Microtubule-associated protein 1A; Short=MAP-1A; Contains: RecName: Full=MAP1A heavy chain; Contains: RecName: Full=MAP1 light chain LC2 [Mus muscul	_	MAP1
CI01023825_00000669_00003199.path1	4746	4057	0.854825	253.76	204.37	-0.31	0.0027	0.0243	no	down	anion exchanger Ae2.1 [Danio rerio]	RecName: Full=Anion exchange protein 2; Short=AE 2; Short=Anion exchanger 2; AltName: Full=Band 3-related protein 2; Short=B3RP-2; AltName: Full=Non-erythroid band 3-li	_	SLC4A2, AE2
CI01000001_09524946_09530660.path1	4356	4052	0.930211	156.53	137.18	-0.19	0.197	0.425	no	down	rab GDP dissociation inhibitor alpha [Danio rerio]	RecName: Full=Rab GDP dissociation inhibitor alpha; Short=Rab GDI alpha; AltName: Full=Guanosine diphosphate dissociation inhibitor 1; Short=GDI-1	GDP dissociation inhibitor 1	GDI1_2
CI01000006_12242654_12249350.path1	3561	4038	1.13395	102.23	109.21	0.1	0.00801	0.0519	no	up	NOP56 [Danio rerio]	RecName: Full=Nucleolar protein 56; AltName: Full=Nucleolar protein 5A	NOP56 ribonucleoprotein homolog	NOP56
CI01000001_02159372_02162554.path1	3428	4037	1.17765	147.75	163.93	0.15	0.000683	0.00874	no	up	heterogeneous nuclear ribonucleoprotein A1b [Danio rerio]	RecName: Full=Heterogeneous nuclear ribonucleoprotein A3 homolog 2; AltName: Full=hnRNP A3(B)	heterogeneous nuclear ribonucleoprotein A1	HNRNPA1_3
CI01000014_00660099_00665508.path1	3708	4033	1.08765	341.38	349.82	0.04	0.0678	0.22	no	up	S-phase kinase-associated protein 1 [Danio rerio]	RecName: Full=S-phase kinase-associated protein 1; AltName: Full=Cyclin-A/CDK2-associated protein p19; AltName: Full=S-phase kinase-associated protein 1A; AltName: Fu	S-phase kinase-associated protein 1	SKP1, CBF3D
CI01000029_08759743_08761002.path1	3004	4033	1.34254	766.23	969.19	0.34	2.67e-09	3.33e-07	no	up	unnamed protein product [Oncorhynchus mykiss]	RecName: Full=40S ribosomal protein S29 RS29_HIPCM RecName: Full=40S ribosomal protein S29 [Hippocampus comes]	ribosomal protein S29	RP-S29e, RPS29
CI01000087_02078811_02082096.path1	3225	4031	1.24992	167.26	196.97	0.24	5.07e-06	0.000189	no	up	protein BCCIP homolog [Danio rerio]	RecName: Full=Protein BCCIP homolog	Protein BCCIP homolog ; May promote cell cycle arrest and DNA repair (By similarity)	BCP1, BCCIP
CI01000301_01792724_01802610.path1	3596	4023	1.11874	250.9	264.46	0.08	0.0171	0.0873	no	up	RAB3D, member RAS oncogene family, a [Danio rerio]	RecName: Full=GTP-binding protein Rab-3D [Rattus norvegicus]	RAB3D, member RAS oncogene family	RAB3D
CI01000004_03275086_03275655.path1	2892	4020	1.39004	714.25	935.39	0.39	3.61e-11	9.21e-09	no	up	ribosomal protein L5 [Danio rerio]	RecName: Full=60S ribosomal protein L5-A	_	RP-L5e, RPL5
CI01000130_01668076_01678435.path1	4382	4020	0.917389	108.92	94.14	-0.21	0.117	0.308	no	down	PREDICTED: probable ATP-dependent RNA helicase DDX17-like [Astyanax mexicanus]	RecName: Full=Probable ATP-dependent RNA helicase DDX17; AltName: Full=DEAD box protein 17; AltName: Full=DEAD box protein p72; AltName: Full=RNA-dependent helica	DEAD (Asp-Glu-Ala-Asp) box polypeptide 17	DDX17
CI01000066_01829752_01832316.path1	3644	4016	1.10209	275.23	285.78	0.05	0.0369	0.148	no	up	Atp6v1e1 protein [Danio rerio]	RecName: Full=V-type proton ATPase subunit E 1; Short=V-ATPase subunit E 1; AltName: Full=V-ATPase 31 kDa subunit; Short=P31; AltName: Full=Vacuolar proton pump subu	vacuolar H+ ATPase E1	ATPeV1E, ATP6E
CI01000054_05772612_05808901.path1	5254	4011	0.763418	24.06	17.31	-0.47	1.15e-07	8.59e-06	no	down	PREDICTED: microtubule-actin cross-linking factor 1, isoforms 1/2/3/5 isoform X3 [Danio rerio]	RecName: Full=Microtubule-actin cross-linking factor 1; AltName: Full=Actin cross-linking family 7 [Rattus norvegicus]	_	_
CI01000020_06769551_06772924.path1	4141	4008	0.967882	429.54	391.69	-0.13	0.624	0.819	no	down	TPA_exp: intermedin precursor [Danio rerio]	_	_	_
CI01000001_04378975_04384527.path1	4212	4007	0.95133	230.76	206.83	-0.16	0.403	0.648	no	down	syntenin-1 [Danio rerio]	RecName: Full=Syntenin-1; AltName: Full=Melanoma differentiation-associated protein 9; Short=MDA-9; AltName: Full=Pro-TGF-alpha cytoplasmic domain-interacting prot	syndecan binding protein	SDCBP
CI01000012_07556881_07563284.path1	3395	3983	1.1732	129.15	142.76	0.14	0.00091	0.0108	no	up	putative arginase 2C precursor [Cyprinus carpio]	RecName: Full=Arginase, non-hepatic 2	arginase 2	E3.5.3.1, rocF, arg
CI01000206_00146077_00161479.path1	3476	3969	1.14183	108.6	116.83	0.11	0.00538	0.0397	no	up	PREDICTED: actin-related protein 3 isoform X2 [Chelonia mydas]	RecName: Full=Actin-related protein 3; AltName: Full=Actin-like protein 3 [Takifugu rubripes]	ARP3 actin-related protein 3 homolog (yeast)	ACTR3, ARP3
CI01000051_05514127_05516929.path1	4315	3962	0.918192	190.73	165	-0.21	0.121	0.316	no	down	zinc finger protein 36, C3H type-like 1b [Danio rerio]	RecName: Full=Zinc finger protein 36, C3H1 type-like 1; AltName: Full=Butyrate response factor 1; AltName: Full=Protein TIS11B [Mus musculus]	zinc finger protein 36, C3H type-like 1 like	ZFP36L
CI01000000_04079738_04081018.path1	3052	3960	1.29751	409.37	500.43	0.29	1.3e-07	9.54e-06	no	up	MIF [Cyprinus carpio]	RecName: Full=Macrophage migration inhibitory factor; Short=MIF; AltName: Full=L-dopachrome isomerase; AltName: Full=L-dopachrome tautomerase; AltName: Full=Phenylp	macrophage migration inhibitory factor	MIF
CI01000019_01740386_01743210.path1	3371	3956	1.17354	191.43	211.65	0.14	0.000899	0.0107	no	up	mitochondrial ATP synthase subunit gamma [Ictalurus furcatus]	RecName: Full=ATP synthase subunit gamma, mitochondrial; AltName: Full=F-ATPase gamma subunit; Flags: Precursor [Mus musculus]	mitochondrial ATP synthase gamma-subunit ; Produces ATP from ADP in the presence of a proton [...]	ATPeF1G, ATP5C1, ATP3
CI01000301_01016615_01022349.path1	3460	3951	1.14191	161.67	173.93	0.11	0.00538	0.0397	no	up	cytosolic malate dehydrogenase [Ctenopharyngodon idella]	RecName: Full=Malate dehydrogenase, cytoplasmic; AltName: Full=Cytosolic malate dehydrogenase [Gallus gallus]	malate dehydrogenase 1a, NAD (soluble)	MDH1
CI01000000_03873177_03886416.path1	3866	3947	1.02095	86.93	83.61	-0.06	0.571	0.782	no	down	PREDICTED: TNFAIP3-interacting protein 1 isoform X3 [Danio rerio]	RecName: Full=TNFAIP3-interacting protein 1; AltName: Full=A20-binding inhibitor of NF-kappa-B activation 1; Short=ABIN-1; AltName: Full=HIV-1 Nef-interacting prot	_	_
CI01000054_01307641_01325658.path1	4415	3944	0.893318	57.48	48.38	-0.25	0.0356	0.145	no	down	PREDICTED: pumilio homolog 1 isoform X1 [Danio rerio]	RecName: Full=Pumilio homolog 1; Short=HsPUM; Short=Pumilio-1 [Homo sapiens]	pumilio homolog 1 (Drosophila)	PUM
CI01000113_02685260_02707606.path1	3964	3943	0.994702	55.72	52.21	-0.09	0.963	1	no	down	sterol regulatory element-binding protein 1 [Danio rerio]	RecName: Full=Sterol regulatory element-binding protein 2; Short=SREBP-2; AltName: Full=Class D basic helix-loop-helix protein 2; Short=bHLHd2; AltName: Full=Ster	sterol regulatory element binding transcription factor 1	SREBP1, SREBF1
CI01000013_00862608_00869073.path1	3533	3933	1.11322	125.22	131.33	0.07	0.0226	0.106	no	up	isocitrate dehydrogenase [NADP]	RecName: Full=Isocitrate dehydrogenase [NADP]	isocitrate dehydrogenase 2 (NADP+), mitochondrial	IDH1, IDH2, icd
CI01000009_12711691_12713525.path1	3033	3924	1.29377	234.78	286.18	0.29	1.81e-07	1.26e-05	no	up	peptidyl-prolyl cis-trans isomerase FKBP7 precursor [Danio rerio]	RecName: Full=Peptidyl-prolyl cis-trans isomerase FKBP7; Short=PPIase FKBP7; AltName: Full=FK506-binding protein 7; Short=FKBP-7; AltName: Full=Rotamase; Flags: Pr	FK506 binding protein 7	FKBP7
CI01000016_05086983_05098757.path1	3790	3915	1.03298	85.84	83.54	-0.04	0.425	0.668	no	down	PREDICTED: ubiquitin carboxyl-terminal hydrolase 5 isoform X1 [Danio rerio]	RecName: Full=Ubiquitin carboxyl-terminal hydrolase 5; AltName: Full=Deubiquitinating enzyme 5; AltName: Full=Isopeptidase T; AltName: Full=Ubiquitin thioesterase 5;	ubiquitin specific peptidase 5	USP5_13, UBP14
CI01000339_02116567_02137567.path1	4323	3906	0.903539	66.86	56.92	-0.23	0.0614	0.207	no	down	PREDICTED: MAP7 domain-containing protein 2 isoform X1 [Danio rerio]	RecName: Full=MAP7 domain-containing protein 2 [Mus musculus]	_	_
CI01000027_07904624_07919811.path1	4567	3869	0.847164	111.9	89.32	-0.32	0.00153	0.016	no	down	PREDICTED: semaphorin 7a isoform X1 [Danio rerio]	RecName: Full=Semaphorin-7A; AltName: Full=Semaphorin-K1; Short=Sema K1; AltName: Full=Semaphorin-L; Short=Sema L; AltName: CD_antigen=CD108; Flags: Precursor [Mus	semaphorin 7a	SEMA7, CD108
CI01000005_03011542_03041267.path1	4172	3865	0.926414	42.45	37.06	-0.2	0.172	0.392	no	down	PREDICTED: cullin-9-like isoform X3 [Astyanax mexicanus]	RecName: Full=Cullin-9; Short=CUL-9; AltName: Full=p53-associated parkin-like cytoplasmic protein [Mus musculus]	.	CUL9, PARC
CI01000047_04479638_04501854.path1	4156	3853	0.927093	45.86	40.06	-0.19	0.177	0.399	no	down	PREDICTED: hypothetical protein LOC574201 [Macaca mulatta]	RecName: Full=Collagen alpha-1(I) chain; AltName: Full=Alpha-1 type I collagen; Flags: Precursor [Cynops pyrrhogaster]	Collagen alpha-1(I) chain Precursor (Alpha-1 type I collagen); Type I collagen is a member o [...]	COL1A
CI01000013_06376734_06396189.path1	4063	3853	0.948314	46.93	41.93	-0.16	0.37	0.62	no	down	novel protein [Danio rerio]	RecName: Full=Leucine-rich repeat and IQ domain-containing protein 1 [Mus musculus]	Novel protein Fragment	_
CI01000059_02068570_02070710.path1	3256	3834	1.17752	444.4	493.01	0.15	0.000738	0.00929	no	up	vacuolar H+ ATPase G1 [Hypophthalmichthys nobilis]	RecName: Full=V-type proton ATPase subunit G 1; Short=V-ATPase subunit G 1; AltName: Full=V-ATPase 13 kDa subunit 1; AltName: Full=Vacuolar proton pump subunit G 1;	vacuolar H+ ATPase G1	ATPeV1G, ATP6G
CI01000020_06914232_06923638.path1	3848	3829	0.995062	66.16	62.02	-0.09	0.957	1	no	down	PREDICTED: UPF0577 protein KIAA1324-like homolog [Ictidomys tridecemlineatus]	RecName: Full=UPF0577 protein KIAA1324-like; AltName: Full=Estrogen-induced gene 121-like protein; Short=hEIG121L; Flags: Precursor [Homo sapiens]	hypothetical protein LOC566596	_
CI01000000_16375958_16382103.path1	3386	3827	1.13024	109.99	117.12	0.09	0.0101	0.0608	no	up	GTPase activating protein (SH3 domain) binding protein 1 [Danio rerio]	RecName: Full=Ras GTPase-activating protein-binding protein 1; Short=G3BP-1; AltName: Full=ATP-dependent DNA/RNA helicase G3BP [Bos taurus]	Ras-GTPase-activating protein SH3-domain-binding protein	G3BP1
CI01000055_03795753_03805149.path1	3753	3826	1.01945	76.94	73.89	-0.06	0.593	0.797	no	down	aldehyde dehydrogenase 18A1 [Danio rerio]	RecName: Full=Delta-1-pyrroline-5-carboxylate synthase; Short=P5CS; AltName: Full=Aldehyde dehydrogenase family 18 member A1; Includes: RecName: Full=Glutamate 5-ki	aldehyde dehydrogenase 18 family, member A1	ALDH18A1, P5CS
CI01000299_06233485_06239858.path1	2766	3818	1.38033	135.76	176.56	0.38	1.15e-10	2.22e-08	no	up	PREDICTED: growth hormone-regulated TBC protein 1 isoform X2 [Peromyscus maniculatus bairdii]	RecName: Full=Growth hormone-regulated TBC protein 1	growth hormone regulated TBC protein 1a ; May act as a GTPase-activating protein for Rab fam [...]	_
CI01000026_12934742_12962957.path1	3713	3807	1.02532	72.76	70.29	-0.05	0.517	0.745	no	down	Zgc:136268 protein [Danio rerio]	RecName: Full=Vacuolar protein sorting-associated protein 35; AltName: Full=Maternal-embryonic 3; AltName: Full=Vesicle protein sorting 35 [Mus musculus]	vacuolar protein sorting 35	VPS35
CI01000130_00742577_00751655.path1	4740	3791	0.799789	92.42	69.64	-0.41	1.51e-05	0.000449	no	down	PREDICTED: low-density lipoprotein receptor-like [Astyanax mexicanus]	RecName: Full=Low-density lipoprotein receptor; Short=LDL receptor	_	LDLR
CI01000014_01151900_01162885.path1	3713	3789	1.02047	66.18	63.62	-0.06	0.579	0.788	no	down	Ddx46 protein [Danio rerio]	RecName: Full=Probable ATP-dependent RNA helicase DDX46; AltName: Full=DEAD box protein 46	Probable ATP-dependent RNA helicase DDX46 (EC 3.6.1.-)(DEAD box protein 46); Plays an essent [...]	DDX46, PRP5
CI01000014_00058937_00066714.path1	3441	3789	1.10113	164.74	170.9	0.05	0.0397	0.155	no	up	T-complex protein 1 subunit zeta [Danio rerio]	RecName: Full=T-complex protein 1 subunit zeta; Short=TCP-1-zeta; AltName: Full=CCT-zeta [Oryctolagus cuniculus]	chaperonin containing TCP1, subunit 6A (zeta 1)	CCT6
CI01000340_18013773_18027276.path1	3092	3787	1.22477	52.12	60.15	0.21	3.53e-05	0.000878	no	up	probable ATP-dependent RNA helicase DDX27 [Danio rerio]	RecName: Full=Probable ATP-dependent RNA helicase DDX27; AltName: Full=DEAD box protein 27 [Homo sapiens]	DEAD (Asp-Glu-Ala-Asp) box polypeptide 27	DDX27, DRS1
CI01000054_01613638_01617674.path1	3362	3786	1.12612	205.14	217.65	0.09	0.0125	0.0704	no	up	proteasome subunit beta type-4 [Hypophthalmichthys molitrix]	RecName: Full=Proteasome subunit beta type-4; AltName: Full=Macropain beta chain; AltName: Full=Multicatalytic endopeptidase complex beta chain; AltName: Full=Protea	proteasome beta 4 subunit ; The proteasome is a multicatalytic proteinase complex which is c [...]	PSMB4
CI01000222_00406931_00424376.path1	4181	3781	0.904329	38.33	32.66	-0.23	0.0648	0.214	no	down	PREDICTED: microtubule-associated protein futsch-like [Danio rerio]	RecName: Full=Putative uncharacterized protein FLJ22184 [Homo sapiens]	_	_
CI01000050_02878198_02942065.path1	4707	3778	0.802634	22.73	17.19	-0.4	2.1e-05	0.000578	no	down	PREDICTED: vacuolar protein sorting 13 homolog A isoform X1 [Danio rerio]	RecName: Full=Vacuolar protein sorting-associated protein 13A; AltName: Full=Chorea-acanthocytosis protein; AltName: Full=Chorein [Homo sapiens]	vacuolar protein sorting 13 homolog A	VPS13A_C
CI01000095_04320760_04332337.path1	3766	3771	1.00133	161.42	152.29	-0.08	0.859	0.962	no	down	integral membrane protein 2Ca [Danio rerio]	RecName: Full=Integral membrane protein 2C; Contains: RecName: Full=CT-BRI3 [Sus scrofa]	integral membrane protein 2Ca	ITM2C, BRI3
CI01000115_02766586_02782549.path1	4809	3770	0.783947	31.85	23.53	-0.44	2.23e-06	9.72e-05	no	down	PREDICTED: CCR4-NOT transcription complex subunit 1 isoform X2 [Astyanax mexicanus]	RecName: Full=CCR4-NOT transcription complex subunit 1; AltName: Full=CCR4-associated factor 1; AltName: Full=Negative regulator of transcription subunit 1 homolo	_	CNOT1, NOT1
CI01000058_00252333_00267027.path1	3239	3769	1.16363	87.19	95.59	0.13	0.00171	0.0174	no	up	Ribophorin II [Danio rerio]	RecName: Full=Dolichyl-diphosphooligosaccharide--protein glycosyltransferase subunit 2; AltName: Full=Dolichyl-diphosphooligosaccharide--protein glycosyltransferase	ribophorin II	SWP1, RPN2
CI01000053_05314523_05315601.path1	3166	3766	1.18951	302.21	338.69	0.16	0.000363	0.00535	no	up	cytochrome c oxidase subunit 6A1, mitochondrial [Danio rerio]	RecName: Full=Cytochrome c oxidase subunit 6A, mitochondrial; AltName: Full=Cytochrome c oxidase polypeptide VIa; Flags: Precursor	annotation not avaliable	COX6A
CI01000026_05019854_05020162.path1	3002	3757	1.2515	614.59	724.66	0.24	5.35e-06	0.000198	no	up	small EDRK-rich factor 2 [Danio rerio]	RecName: Full=Small EDRK-rich factor 2; AltName: Full=Gastric cancer-related protein VRG107; AltName: Full=Protein 4F5-related; Short=4F5rel; Short=h4F5rel [Homo s	small EDRK-rich factor 1A (telomeric)	_
CI01000312_00585354_00590552.path1	3746	3754	1.00214	183.29	173.05	-0.08	0.846	0.956	no	down	ventral anterior homeobox 1 [Danio PREDICTED: ventral anterior homeobox 1 isoform X1 [Danio rerio]	RecName: Full=Ventral anterior homeobox 1	Ventral anterior homeobox 1 ; Required for closure of the choroid fissure and together with [...]	VAX
CI01000304_17584110_17585466.path1	3398	3735	1.09918	282.73	292.79	0.05	0.0435	0.165	no	up	High-mobility group box 1 [Danio Hmgb1 protein [Danio rerio]	RecName: Full=High mobility group protein B1; AltName: Full=High mobility group protein 1; Short=HMG-1 [Gallus gallus]	high-mobility group box 1	HMGB1
CI01000082_00006949_00016121.path1	3976	3720	0.935614	78.51	69.2	-0.18	0.245	0.484	no	down	PREDICTED: transferrin receptor protein 1-like [Danio rerio]	RecName: Full=Transferrin receptor protein 1; Short=TR; Short=TfR; Short=TfR1; Short=Trfr [Gallus gallus]	transferrin receptor (p90, CD71)	_
CI01000054_05567094_05576916.path1	3631	3715	1.02313	240.41	231.74	-0.05	0.546	0.764	no	down	PREDICTED: protein tyrosine phosphatase type IVA 2-like isoform X1 [Astyanax mexicanus]	RecName: Full=Protein tyrosine phosphatase type IVA 2; AltName: Full=Protein-tyrosine phosphatase 4a2; AltName: Full=Protein-tyrosine phosphatase of regenerating liv	protein tyrosine phosphatase type IVA, member 2	PTP4A
CI01000066_01584461_01588350.path1	3817	3710	0.971968	114.43	104.79	-0.13	0.687	0.862	no	down	N-acetylglucosamine-6-sulfatase precursor [Danio rerio]	RecName: Full=N-acetylglucosamine-6-sulfatase; AltName: Full=Glucosamine-6-sulfatase; Short=G6S; Flags: Precursor [Capra hircus]	glucosamine (N-acetyl)-6-sulfatase	GNS
CI01000113_01072283_01091398.path1	5094	3709	0.728112	32.83	22.52	-0.54	4.77e-10	7.64e-08	no	down	neurogenic locus notch homolog protein 3 precursor [Danio rerio]	RecName: Full=Neurogenic locus notch homolog protein 3; Short=Notch 3; Contains: RecName: Full=Notch 3 extracellular truncation; Contains: RecName: Full=Notch 3 int	notch homolog 5	NOTCH
CI01000029_07615776_07640353.path1	4272	3708	0.867978	33.86	27.69	-0.29	0.00766	0.0503	no	down	PREDICTED: melanoma inhibitory activity protein 3 isoform X1 [Danio rerio]	RecName: Full=Melanoma inhibitory activity protein 3; AltName: Full=Transport and Golgi organization protein 1; Flags: Precursor	melanoma inhibitory activity family, member 3	_
CI01000304_17652862_17661953.path1	4599	3706	0.805827	132.76	100.79	-0.4	3.11e-05	0.000793	no	down	solute carrier family 1 (glial high affinity glutamate transporter), member 3b [Danio rerio]	RecName: Full=Excitatory amino acid transporter 1; AltName: Full=Glial glutamate transporter; AltName: Full=Sodium-dependent glutamate/aspartate transporter 1; Short=GL	solute carrier family 1 (glial high affinity glutamate transporter), member 3-like	SLC1A3, EAAT1
CI01000009_00222702_00228950.path1	2939	3702	1.25961	90.55	107.46	0.25	3.05e-06	0.000125	no	up	DnaJ (Hsp40) homolog, subfamily C, member 3 [Danio rerio]	RecName: Full=DnaJ homolog subfamily C member 3; AltName: Full=Endoplasmic reticulum DNA J domain-containing protein 6; Short=ER-resident protein ERdj6; Short=ERdj	DnaJ (Hsp40) homolog, subfamily C, member 3	DNAJC3
CI01000063_02362425_02374879.path1	3545	3702	1.04429	68.95	67.84	-0.02	0.313	0.561	no	down	aconitate hydratase, mitochondrial [Danio rerio]	RecName: Full=Aconitate hydratase, mitochondrial; Short=Aconitase; AltName: Full=Citrate hydro-lyase; Flags: Precursor [Rattus norvegicus]	aconitase 2, mitochondrial	ACO, acnA
CI01000117_00207043_00208962.path1	2969	3696	1.24486	177.68	208.39	0.23	9.03e-06	0.000297	no	up	myeloid cell leukemia 1a [Danio AF231016_1 Mcl-1a [Danio rerio]	RecName: Full=Induced myeloid leukemia cell differentiation protein Mcl-1 homolog [Rattus norvegicus]	myeloid cell leukemia sequence 1a	MCL1
CI01000082_03226861_03235247.path1	3478	3694	1.0621	119.2	119.28	0	0.18	0.403	no	up	vimentin	RecName: Full=Vimentin	vimentin	VIM
CI01000325_10183659_10190907.path1	3646	3690	1.01207	235.39	224.45	-0.07	0.697	0.868	no	down	PREDICTED: synaptosomal-associated protein 25-A-like [Oryzias latipes]	RecName: Full=Synaptosomal-associated protein 25-A; Short=SNAP-25A; AltName: Full=Synaptosome-associated protein 25.1; Short=SNAP-25.1 [Danio rerio]	synaptosomal-associated protein, 25kDa	SNAP25
CI01000321_04496126_04503083.path1	3434	3683	1.07251	150.09	151.66	0.02	0.125	0.321	no	up	secretory carrier-associated membrane protein 3 [Danio rerio]	RecName: Full=Secretory carrier-associated membrane protein 3; Short=Secretory carrier membrane protein 3	secretory carrier membrane protein 3	_
CI01000117_00662107_00664079.path1	2931	3682	1.25623	418.39	495.18	0.24	3.98e-06	0.000156	no	up	unnamed protein product [Oncorhynchus mykiss]	RecName: Full=ATPase inhibitor A, mitochondrial; AltName: Full=Inhibitor of F(1)F(o)-ATPase A; Short=IF(1) A; Short=IF1 A; AltName: Full=Protein pinotage; Flags:	ATPase inhibitory factor 1	_
CI01000158_00824227_00826846.path1	2915	3679	1.26209	256.25	304.69	0.25	2.58e-06	0.000109	no	up	uncharacterized protein LOC415253 [Danio rerio]	RecName: Full=Cytochrome c oxidase subunit 5B, mitochondrial; AltName: Full=Cytochrome c oxidase polypeptide VIa; AltName: Full=Cytochrome c oxidase polypeptide V	hypothetical protein LOC415253	COX5B
CI01000034_01764505_01767882.path1	2808	3672	1.30769	198.59	244.67	0.3	7.32e-08	5.82e-06	no	up	Zgc:73293 [Danio rerio]	RecName: Full=ATP synthase F(0) complex subunit C3, mitochondrial; AltName: Full=ATP synthase lipid-binding protein; AltName: Full=ATP synthase proteolipid P3; Al	ATP synthase, H+ transporting, mitochondrial F0 complex, subunit c (subunit 9)	ATPeF0C, ATP5G, ATP9
CI01000001_01999489_02002753.path1	3902	3664	0.939006	297.61	263.29	-0.18	0.276	0.521	no	down	insulin-like growth factor binding protein 6b [Danio rerio]	RecName: Full=Insulin-like growth factor-binding protein 6; Short=IBP-6; Short=IGF-binding protein 6; Short=IGFBP-6; Flags: Precursor [Homo sapiens]	insulin-like growth factor binding protein 6	_
CI01000035_00289404_00322769.path1	4298	3662	0.852024	54.19	43.5	-0.32	0.0024	0.0223	no	down	PREDICTED: c-Jun-amino-terminal kinase-interacting protein 3-like isoform X7 [Maylandia zebra]	RecName: Full=C-Jun-amino-terminal kinase-interacting protein 3; Short=JIP-3; Short=JNK-interacting protein 3; AltName: Full=JNK MAP kinase scaffold protein 3; AltN	annotation not avaliable	MAPK8IP3, JIP3
CI01000039_03118693_03132197.path1	4266	3657	0.857243	50.71	40.95	-0.31	0.00358	0.0299	no	down	PREDICTED: KN motif and ankyrin repeat domain-containing protein 1 isoform X1 [Danio rerio]	RecName: Full=KN motif and ankyrin repeat domain-containing protein 1; AltName: Full=Ankyrin repeat domain-containing protein 15; AltName: Full=Kidney ankyrin repe	Novel protein similar to vertebrate ankyrin repeat domain 15 (ANKRD15)	_
CI01000015_07821506_07834213.path1	4062	3652	0.899065	86.22	73.04	-0.24	0.0504	0.182	no	down	Signal transduction and activation of transcription 1a [Danio rerio]	RecName: Full=Signal transducer and activator of transcription 1 [Mus musculus]	signal transduction and activation of transcription 1a	STAT1
CI01000029_04007545_04011744.path1	2560	3645	1.42383	153.2	205.51	0.42	2.58e-12	8.68e-10	no	up	proopiomelanocortin b precursor [Danio rerio]	RecName: Full=Pro-opiomelanocortin-2; Short=POMC-2; AltName: Full=Corticotropin-lipotropin 2; AltName: Full=Corticotropin-lipotropin II; AltName: Full=Pro-opiomela	proopiomelanocortin b	POMC
CI01000018_06086167_06089014.path1	2970	3645	1.22727	388.33	449.01	0.21	3.22e-05	0.000814	no	up	PREDICTED: eukaryotic translation initiation factor 1A, X-chromosomal-like isoform X2 [Microtus ochrogaster]	RecName: Full=Eukaryotic translation initiation factor 1A, X-chromosomal; Short=eIF-1A X isoform; AltName: Full=Eukaryotic translation initiation factor 4C; Short=e	eukaryotic translation initiation factor 1A, X-linked, a ; Seems to be required for maximal [...]	EIF1A
CI01000058_00529237_00544012.path1	3266	3640	1.11451	83.99	88.2	0.07	0.0224	0.105	no	up	PREDICTED: thimet oligopeptidase isoform X1 [Danio rerio]	RecName: Full=Thimet oligopeptidase; AltName: Full=Endopeptidase 24.15 [Sus scrofa]	thimet oligopeptidase 1	THOP1
CI01000069_02944962_02977798.path1	4627	3632	0.784958	19.13	14.15	-0.43	2.76e-06	0.000115	no	down	PREDICTED: LOW QUALITY PROTEIN: serine/threonine-protein kinase SMG1-like [Lepisosteus oculatus]	RecName: Full=Serine/threonine-protein kinase SMG1; Short=SMG-1 [Mus musculus]	_	SMG1
CI01000080_04261007_04369108.path1	5307	3632	0.684379	17.85	11.51	-0.63	7.54e-14	4.17e-11	no	down	PREDICTED: probable E3 ubiquitin-protein ligase MYCBP2 isoform X2 [Heterocephalus glaber]	RecName: Full=E3 ubiquitin-protein ligase MYCBP2; AltName: Full=Myc-binding protein 2; AltName: Full=Pam/highwire/rpm-1 protein; AltName: Full=Protein associated	MYC binding protein 2	MYCBP2, PAM
CI01000021_03640760_03747887.path1	4565	3632	0.795619	19.4	14.54	-0.41	1.01e-05	0.000325	no	down	laminin alpha 5 [Danio rerio]	RecName: Full=Laminin subunit alpha-5; AltName: Full=Laminin-10 subunit alpha; AltName: Full=Laminin-11 subunit alpha; AltName: Full=Laminin-15 subunit alpha; Fla	laminin, alpha 5	LAMA3_5
CI01000024_03134270_03139565.path1	3281	3626	1.10515	128.59	133.89	0.06	0.0342	0.141	no	up	PREDICTED: obg-like ATPase 1-like [Astyanax mexicanus]	RecName: Full=Obg-like ATPase 1 [Danio rerio]	Obg-like ATPase 1 (EC 3.6.3.-); Hydrolyzes ATP, and can also hydrolyze GTP with lower effici [...]	K06942
CI01000072_02209186_02258457.path1	3788	3625	0.956969	84.56	76.24	-0.15	0.477	0.714	no	down	lissencephaly-1 homolog A [Danio PREDICTED: lissencephaly-1 homolog A isoform X1 [Danio rerio]	RecName: Full=Lissencephaly-1 homolog A; AltName: Full=Platelet-activating factor acetylhydrolase IB subunit alpha a [Danio rerio]	Lissencephaly-1 homolog A ; Positively regulates the activity of the minus-end directed micr [...]	PAFAH1B1, LIS1
CI01000195_01112166_01131292.path1	3536	3623	1.0246	68.35	65.98	-0.05	0.528	0.751	no	down	E3 UFM1-protein ligase 1 [Danio UFL1_DANRE RecName: Full=E3 UFM1-protein ligase 1 Zgc:63562 [Danio rerio]	RecName: Full=E3 UFM1-protein ligase 1	UPF0555 protein KIAA0776 homolog	_
CI01000116_00209891_00223730.path1	3485	3618	1.03816	65.17	63.75	-0.03	0.373	0.624	no	down	mitochondrial inner membrane protein [Danio rerio]	RecName: Full=Mitochondrial inner membrane protein; AltName: Full=Cell proliferation-inducing gene 4/52 protein; AltName: Full=Mitofilin; AltName: Full=p87/89 [Homo	inner membrane protein, mitochondrial (mitofilin)	IMMT, FCJ1, MNOS2
CI01000304_08829163_08833955.path1	3044	3615	1.18758	180.09	201.49	0.16	0.000436	0.00616	no	up	PREDICTED: phosphatidate phosphatase PPAPDC1B isoform X1 [Danio rerio]	RecName: Full=Phosphatidate phosphatase PPAPDC1A; AltName: Full=Phosphatidic acid phosphatase type 2 domain-containing protein 1A [Mus musculus]	phosphatidic acid phosphatase type 2 domain containing 1B	_
CI01000032_01293850_01336978.path1	4122	3595	0.872149	31.55	25.92	-0.28	0.0104	0.0619	no	down	PREDICTED: transcriptional regulator ATRX isoform X1 [Danio rerio]	RecName: Full=Transcriptional regulator ATRX; AltName: Full=ATP-dependent helicase ATRX; AltName: Full=X-linked helicase II; AltName: Full=X-linked nuclear protein	alpha thalassemia/mental retardation syndrome X-linked (RAD54 homolog, S. cerevisiae)	ATRX
CI01180000_06755090_06760583.path1	3101	3593	1.15866	111.17	121.36	0.13	0.00239	0.0223	no	up	creatine kinase b-type [Ictalurus punctatus]	RecName: Full=Creatine kinase B-type; AltName: Full=B-CK; AltName: Full=Creatine kinase B chain [Gallus gallus]	Creatine kinase B-type (EC 2.7.3.2)(Creatine kinase B chain)(B-CK); Reversibly catalyzes the [...]	E2.7.3.2
CI01000020_04220852_04223533.path1	3521	3588	1.01903	170.67	163.85	-0.06	0.601	0.803	no	down	PREDICTED: calumenin-A isoform X1 [Danio rerio]	RecName: Full=Calumenin-A; Flags: Precursor [Danio rerio]	Calumenin-A Precursor ; Involved in regulation of vitamin K-dependent carboxylation of multi [...]	_
CI01000004_06677179_06740196.path1	4030	3584	0.88933	119.21	99.88	-0.26	0.03	0.128	no	down	PREDICTED: thymocyte selection-associated high mobility group box protein TOX isoform X1 [Danio rerio]	RecName: Full=Thymocyte selection-associated high mobility group box protein TOX; AltName: Full=Thymus high mobility group box protein TOX [Homo sapiens]	Novel protein similar to thymocyte selection-associated high mobility group box (TOX)	_
CI01000046_03643306_03647935.path1	3288	3576	1.08759	132.54	135.81	0.04	0.0716	0.228	no	up	actin-related protein 2/3 complex subunit 1A [Danio rerio]	RecName: Full=Actin-related protein 2/3 complex subunit 1A; AltName: Full=SOP2-like protein; AltName: Full=Sid 329 [Mus musculus]	_	ARPC1A_B
CI01000095_01543090_01636658.path1	3904	3571	0.914703	40.93	35.27	-0.21	0.108	0.293	no	down	PREDICTED: stAR-related lipid transfer protein 13 isoform X2 [Danio rerio]	RecName: Full=StAR-related lipid transfer protein 13; AltName: Full=START domain-containing protein 13; Short=StARD13 [Mus musculus]	im:7147988	_
CI01000203_00103997_00118416.path1	3597	3569	0.992216	44.85	41.92	-0.1	1	1	no	down	PREDICTED: E3 ubiquitin-protein ligase TTC3 isoform X2 [Danio rerio]	RecName: Full=E3 ubiquitin-protein ligase TTC3; AltName: Full=Protein DCRR1; AltName: Full=RING finger protein 105; AltName: Full=TPR repeat protein D; AltName: Fu	_	TTC3
CI01000300_06434048_06444297.path1	3366	3562	1.05823	94.2	93.91	0	0.206	0.437	no	down	family with sequence similarity 114, member A1 [Danio rerio]	RecName: Full=Protein NOXP20; AltName: Full=Nervous system overexpressed protein 20; AltName: Full=Protein FAM114A1 [Homo sapiens]	_	_
CI01000345_01217590_01224829.path1	2851	3560	1.24868	108.46	127.6	0.23	7.52e-06	0.000256	no	up	aspartate aminotransferase 2 [Danio Glutamic-oxaloacetic transaminase 2b, mitochondrial (aspartate aminotransferase 2) [Danio rerio]	RecName: Full=Aspartate aminotransferase, mitochondrial; Short=mAspAT; AltName: Full=Fatty acid-binding protein; Short=FABP-1; AltName: Full=Glutamate oxaloacetate tran	glutamate oxaloacetate transaminase 2	GOT2
CI01000110_00929399_00931607.path1	3420	3558	1.04035	212	207.8	-0.03	0.353	0.602	no	down	RecName: Full=Nanos homolog 1	RecName: Full=Nanos homolog 1	nanos homolog 1 (Drosophila)	NANOS1, NOS1
CI01000053_01403266_01462721.path1	3836	3557	0.927268	51.72	45.18	-0.19	0.182	0.406	no	down	PREDICTED: neural cell adhesion molecule 1b isoform X6 [Danio rerio]	RecName: Full=Neural cell adhesion molecule 1; Short=N-CAM-1; Short=NCAM-1; Flags: Precursor	_	NCAM
CI01180000_05236666_05242597.path1	4029	3557	0.882849	85.64	71.23	-0.27	0.0206	0.0996	no	down	PREDICTED: leucine zipper, putative tumor suppressor 2a isoform X1 [Danio rerio]	RecName: Full=Leucine zipper putative tumor suppressor 2 homolog; AltName: Full=Protein lapser1 [Xenopus (Silurana) tropicalis]	_	_
CI01000055_04247379_04257962.path1	3660	3557	0.971858	69.36	63.51	-0.13	0.687	0.862	no	down	PREDICTED: formin-binding protein 4 [Danio rerio]	RecName: Full=Formin-binding protein 4; AltName: Full=Formin-binding protein 30 [Homo sapiens]	FNBP4 protein Fragment	_
CI01000082_00222985_00223777.path1	2589	3553	1.37234	324.86	420.03	0.37	3.38e-10	5.51e-08	no	up	ribosomal protein L22-like 1 [Danio rerio]	RecName: Full=60S ribosomal protein L22-like 1 [Homo sapiens]	ribosomal protein L22-like 1	RP-L22e, RPL22
CI01000375_00179393_00187228.path1	3712	3553	0.957166	119.09	107.39	-0.15	0.481	0.718	no	down	PREDICTED: annexin A11b isoform X1 [Danio rerio]	RecName: Full=Annexin A11; AltName: Full=56 kDa autoantigen; AltName: Full=Annexin XI; AltName: Full=Annexin-11; AltName: Full=Calcyclin-associated annexin 50; Shor	annexin A11	ANXA7_11
CI01000051_00775546_00780498.path1	3182	3552	1.11628	180.69	190.03	0.07	0.021	0.101	no	up	proteasome subunit alpha type-7-like [Danio rerio]	RecName: Full=Proteasome subunit alpha type-7; AltName: Full=Proteasome subunit alpha 4 [Carassius auratus]	proteasome alpha 8 subunit ; The proteasome is a multicatalytic proteinase complex which is [...]	PSMA7
CI01000054_07209423_07216395.path1	3444	3546	1.02962	169.04	163.98	-0.04	0.468	0.706	no	down	GMP reductase 1 [Danio rerio]	RecName: Full=GMP reductase 1; AltName: Full=Guanosine 5'-monophosphate oxidoreductase 1; Short=Guanosine monophosphate reductase 1 [Mus musculus]	guanosine monophosphate reductase ; Catalyzes the irreversible NADPH-dependent deamination o [...]	E1.7.1.7, guaC
CI01000330_01043094_01051071.path1	3196	3544	1.10889	149.33	156.01	0.06	0.0294	0.127	no	up	L-lactate dehydrogenase A chain [Danio rerio]	RecName: Full=L-lactate dehydrogenase A chain; Short=LDH-A [Danio rerio]	L-lactate dehydrogenase A chain (LDH-A)(EC 1.1.1.27)	LDH, ldh
CI01000029_09067123_09072979.path1	3246	3536	1.08934	103.28	106	0.04	0.0672	0.219	no	up	pre-mRNA-processing factor 39 [Danio rerio]	RecName: Full=Pre-mRNA-processing factor 39; AltName: Full=PRP39 homolog	Pre-mRNA-processing factor 39 (PRP39 homolog); Involved in pre-mRNA splicing (By similarity)	PRPF39, PRP39
CI01000026_09900193_09906874.path1	3911	3529	0.902327	47.03	39.98	-0.23	0.0605	0.205	no	down	sal-like protein 1 [Danio rerio]	RecName: Full=Sal-like protein 1; AltName: Full=Spalt-like transcription factor 1; AltName: Full=Zinc finger protein 794; AltName: Full=Zinc finger protein SALL1;	sal-like 1 (Drosophila)	_
CI01000080_02733752_02737415.path1	2995	3524	1.17663	257.46	285.41	0.15	0.000876	0.0105	no	up	surfeit gene 4, like [Danio Surfeit gene 4, like [Danio rerio]	RecName: Full=Surfeit locus protein 4 [Takifugu rubripes]	surfeit gene 4, like	_
CI01000000_01196208_01208022.path1	3289	3518	1.06963	134.32	135.36	0.01	0.141	0.347	no	up	PREDICTED: dual specificity protein kinase CLK4 isoform X1 [Danio rerio]	RecName: Full=Dual specificity protein kinase CLK4; AltName: Full=CDC-like kinase 4 [Homo sapiens]	annotation not avaliable	CLK
CI01000020_04679937_04682501.path1	3412	3512	1.02931	224	217.23	-0.04	0.472	0.71	no	down	transmembrane BAX inhibitor motif containing 4 isoform 1 [Danio rerio]	RecName: Full=Protein lifeguard 4; AltName: Full=Transmembrane BAX inhibitor motif-containing protein 4; AltName: Full=Z-protein [Mus musculus]	transmembrane BAX inhibitor motif containing 4 isoform 1	K06890
CI01000068_00644494_00651464.path1	3542	3510	0.990966	80.22	74.9	-0.1	0.986	1	no	down	transmembrane protein 214 [Danio rerio]	RecName: Full=Transmembrane protein 214-B	transmembrane protein 214	_
CI01000001_06442969_06455699.path1	3792	3509	0.925369	55.71	48.57	-0.2	0.169	0.388	no	down	PREDICTED: ubiquitin-like modifier activating enzyme 1 isoform X1 [Danio rerio]	RecName: Full=Ubiquitin-like modifier-activating enzyme 1; AltName: Full=Ubiquitin-activating enzyme E1 [Bos taurus]	ubiquitin-like modifier activating enzyme 1 ; Activates ubiquitin by first adenylating its C [...]	UBE1, UBA1
CI01000261_00139980_00169699.path1	3685	3502	0.950339	34.83	31.19	-0.16	0.398	0.644	no	down	PREDICTED: trinucleotide repeat-containing gene 6B protein-like isoform X2 [Danio rerio]	RecName: Full=Transmembrane protein 184B [Mus musculus]	transmembrane protein 184B	TNRC6, GW182
CI01000077_00343852_00350024.path1	3506	3501	0.998574	244.62	230.14	-0.09	0.903	0.982	no	down	inositol-3-phosphate synthase [Cyprinus carpio]	RecName: Full=Inositol-3-phosphate synthase 1-B; Short=IPS 1-B; AltName: Full=Myo-inositol 1-phosphate synthase B; Short=MI-1-P synthase B; Short=MIP synthase B	_	INO1, ISYNA1
CI01000054_08362528_08374374.path1	3291	3481	1.05773	64.82	64.59	-0.01	0.211	0.442	no	down	PREDICTED: ATP-binding cassette sub-family F member 1 isoform X1 [Danio rerio]	RecName: Full=ATP-binding cassette sub-family F member 1; AltName: Full=ATP-binding cassette 50 [Rattus norvegicus]	ATP-binding cassette sub-family F, member 1	ABCF1
CI01000306_01308428_01312462.path1	4519	3472	0.768312	117.58	85.11	-0.47	3.41e-07	2.12e-05	no	down	PREDICTED: spectrin beta chain, non-erythrocytic 1 isoform X1 [Astyanax mexicanus]	RecName: Full=Spectrin beta chain, non-erythrocytic 1; AltName: Full=Beta-II spectrin; AltName: Full=Embryonic liver fodrin; AltName: Full=Fodrin beta chain [Mus m	spectrin, beta, non-erythrocytic 1	SPTB
CI01000001_06126262_06133051.path1	3543	3468	0.978831	91.27	84.17	-0.12	0.794	0.928	no	down	transketolase-like protein 2 [Danio rerio]	RecName: Full=Transketolase-like protein 2 [Mus musculus]	transketolase-like 2	E2.2.1.1, tktA, tktB
CI01000016_04246693_04261518.path1	3612	3457	0.957087	45.65	41.17	-0.15	0.481	0.718	no	down	PREDICTED: valine--tRNA ligase [Danio rerio]	RecName: Full=Valine--tRNA ligase; AltName: Full=Valyl-tRNA synthetase; Short=ValRS [Takifugu rubripes]	Valyl-tRNA synthetase (EC 6.1.1.9)(Valine--tRNA ligase)(ValRS)(Protein G7a)	VARS, valS
CI01000310_04428945_04459038.path1	3292	3441	1.04526	42.05	41.41	-0.02	0.309	0.556	no	down	PREDICTED: proteasome subunit alpha type-3 [Astyanax mexicanus]	RecName: Full=Proteasome subunit alpha type-3; AltName: Full=Macropain subunit C8; AltName: Full=Multicatalytic endopeptidase complex subunit C8; AltName: Full=Prote	proteasome (prosome, macropain) subunit, alpha type, 3	PSMA3
CI01000351_01667883_01671464.path1	3191	3437	1.07709	230.93	234.34	0.02	0.109	0.294	no	up	aminoacyl tRNA synthase complex-interacting multifunctional protein 2 [Danio rerio]	RecName: Full=Aminoacyl tRNA synthase complex-interacting multifunctional protein 2; AltName: Full=Multisynthase complex auxiliary component p38; AltName: Full=Prot	aminoacyl tRNA synthetase complex-interacting multifunctional protein 2	AIMP2
CI01000015_05170340_05172275.path1	2469	3433	1.39044	199.05	260.75	0.39	8.02e-11	1.59e-08	no	up	mesencephalic astrocyte-derived neurotrophic factor precursor [Danio rerio]	RecName: Full=Mesencephalic astrocyte-derived neurotrophic factor; AltName: Full=Arginine-rich protein; AltName: Full=Protein ARMET; Flags: Precursor [Homo sapiens	arginine-rich, mutated in early stage tumors	_
CI01000027_06958001_06967286.path1	3941	3433	0.871099	31.9	26.18	-0.28	0.0101	0.0606	no	down	PREDICTED: dentin sialophosphoprotein-like [Danio rerio]	RecName: Full=NAC-alpha domain-containing protein 1 [Homo sapiens]	NAC alpha domain containing	_
CI01000054_01589927_01595736.path1	3243	3433	1.05859	101.94	101.67	0	0.206	0.436	no	down	uncharacterized protein LOC550326 precursor [Danio rerio]	RecName: Full=Digestive cysteine proteinase 2; Flags: Precursor [Homarus americanus]	hypothetical protein LOC550326	_
CI01000304_14331169_14331855.path1	3022	3423	1.13269	273.37	291.73	0.09	0.00985	0.0597	no	up	histone 2, H2a [Danio rerio]	RecName: Full=Histone H2A [Oncorhynchus mykiss]	histone 2, H2a	H2A
CI01000015_07985112_08038559.path1	4581	3419	0.746344	71.14	50.02	-0.51	1.37e-08	1.36e-06	no	down	Aryl hydrocarbon receptor 2 [Danio rerio]	RecName: Full=Aryl hydrocarbon receptor; Short=Ah receptor; Short=AhR; Flags: Precursor	aryl hydrocarbon receptor 2	_
CI01000138_00924279_00926623.path1	3090	3411	1.10388	152.15	158.24	0.06	0.0375	0.149	no	up	PREDICTED: heterogeneous nuclear ribonucleoprotein A/B-like isoform X1 [Astyanax mexicanus]	RecName: Full=Heterogeneous nuclear ribonucleoprotein A/B; Short=hnRNP A/B; AltName: Full=APOBEC1-binding protein 1; Short=ABBP-1 [Homo sapiens]	heterogeneous nuclear ribonucleoprotein A/B	HNRNPABD
CI01000127_02089452_02099016.path1	2834	3398	1.19901	99.09	111.94	0.18	0.000237	0.00384	no	up	delta-6 fatty acyl desaturase [Cyprinus carpio]	RecName: Full=Fatty acid desaturase 2; AltName: Full=Delta(5)/Delta(6) fatty acid desaturase; Short=D5D/D6D fatty acid desaturase; Short=Delta-5/Delta-6 fatty acid	Fatty acid desaturase 2 (EC 1.14.19.-)(Delta(5)/Delta(6) fatty acid desaturase)(Delta-5/Delt [...]	FADS2
CI01000355_00818277_00824137.path1	3311	3394	1.02507	121.79	117.62	-0.05	0.525	0.75	no	down	major histocompatibility complex class I ZE precursor [Danio rerio]	RecName: Full=H-2 class I histocompatibility antigen, TLA(B) alpha chain; AltName: Full=MHC thymus leukemia antigen; Flags: Precursor [Mus musculus]	major histocompatibility complex class I ZE like	_
CI01000070_02197425_02225261.path1	3298	3387	1.02699	57.08	55.23	-0.05	0.502	0.735	no	down	PREDICTED: 6-phosphofructokinase type C isoform X11 [Danio rerio]	RecName: Full=ATP-dependent 6-phosphofructokinase, platelet type; Short=ATP-PFK; Short=PFK-P; AltName: Full=6-phosphofructokinase type C; AltName: Full=Phosphofructo	_	pfkA, PFK
CI01000024_02421600_02456292.path1	4314	3376	0.782568	32.43	23.91	-0.44	2.42e-06	0.000104	no	down	PREDICTED: bromodomain adjacent to zinc finger domain protein 2B isoform X5 [Danio rerio]	RecName: Full=Bromodomain adjacent to zinc finger domain protein 2B; AltName: Full=Extracellular matrix protein F22	hypothetical protein LOC561095	_
CI01000047_06968741_06972782.path1	2752	3372	1.22529	201.03	232.07	0.21	4.36e-05	0.00104	no	up	PREDICTED: ER lumen protein retaining receptor 2-like [Astyanax mexicanus]	RecName: Full=ER lumen protein-retaining receptor 2; AltName: Full=ERD2-like protein 1; Short=ELP-1; AltName: Full=KDEL endoplasmic reticulum protein retention recep	KDEL (Lys-Asp-Glu-Leu) endoplasmic reticulum protein retention receptor 2	KDELR
CI01000270_00153297_00160675.path1	3316	3358	1.01267	91.16	86.97	-0.07	0.692	0.864	no	down	WD repeat domain 1 [Danio rerio]	RecName: Full=WD repeat-containing protein 1-B; AltName: Full=Actin-interacting protein 1-B; Short=xAIP1-B	WD repeat-containing protein 1 (Actin-interacting protein 1)(AIP1); Induces disassembly of a [...]	_
CI01000054_08710955_08718087.path1	2869	3356	1.16975	88.75	97.81	0.14	0.0014	0.0149	no	up	histone deacetylase 2 [Danio rerio]	RecName: Full=Probable histone deacetylase 1-B; Short=HD1-B; AltName: Full=RPD3 homolog	histone deacetylase 1	HDAC1_2
CI01180000_06801398_06808587.path1	3168	3351	1.05777	109.54	109.16	-0.01	0.212	0.444	no	down	PREDICTED: eukaryotic translation initiation factor 5-like [Astyanax mexicanus]	RecName: Full=Eukaryotic translation initiation factor 5; Short=eIF-5 [Homo sapiens]	eukaryotic translation initiation factor 5	EIF5
CI01000131_00456911_00474451.path1	3429	3351	0.977253	75.36	69.38	-0.12	0.771	0.913	no	down	Peroxisomal acyl-coenzyme A oxidase 1 [Myotis davidii]	RecName: Full=Peroxisomal acyl-coenzyme A oxidase 1; Short=AOX; AltName: Full=Palmitoyl-CoA oxidase; AltName: Full=Straight-chain acyl-CoA oxidase; Short=SCOX [Ho	_	E1.3.3.6, ACOX1, ACOX3
CI01000030_01231023_01247523.path1	3265	3336	1.02175	93.9	90.39	-0.05	0.569	0.78	no	down	PREDICTED: zinc transporter 7 [Astyanax mexicanus]	RecName: Full=Zinc transporter 7; Short=ZnT-7; AltName: Full=Solute carrier family 30 member 7 [Danio rerio]	Zinc transporter 7 (ZnT-7)(Solute carrier family 30 member 7); Seems to facilitate zinc tran [...]	SLC30A5_7, ZNT5_7, MTP, MSC2
CI01000019_00415236_00449885.path1	4059	3329	0.820153	41.85	32.34	-0.37	0.000165	0.00289	no	down	PREDICTED: kinesin-like protein KIF21A isoform X4 [Astyanax mexicanus]	RecName: Full=Kinesin-like protein KIF21A; AltName: Full=Kinesin-like protein KIF2; AltName: Full=Renal carcinoma antigen NY-REN-62 [Homo sapiens]	kinesin family member 21A	KIF4_21_27
CI01000026_00678603_00703293.path1	3788	3325	0.877772	49.28	40.75	-0.27	0.0158	0.0826	no	down	PREDICTED: apoptotic chromatin condensation inducer in the nucleus isoform X3 [Danio rerio]	RecName: Full=Apoptotic chromatin condensation inducer in the nucleus; Short=Acinus [Homo sapiens]	annotation not avaliable	ACIN1, ACINUS
CI01000306_06289571_06299875.path1	3158	3323	1.05225	49.53	49.11	-0.01	0.253	0.494	no	down	PREDICTED: lysosomal alpha-mannosidase isoform X1 [Danio rerio]	RecName: Full=Lysosomal alpha-mannosidase; Short=Laman; AltName: Full=Lysosomal acid alpha-mannosidase; AltName: Full=Mannosidase alpha class 2B member 1; AltName	mannosidase, alpha, class 2B, member 1	MAN2B1, LAMAN
CI01000086_01852638_01897719.path1	3911	3323	0.849655	24.67	19.75	-0.32	0.00221	0.021	no	down	PREDICTED: E3 ubiquitin-protein ligase UBR5 isoform X1 [Danio rerio]	RecName: Full=E3 ubiquitin-protein ligase UBR5; AltName: Full=E3 ubiquitin-protein ligase, HECT domain-containing 1; AltName: Full=Hyperplastic discs protein homolo	Ubr5 protein Fragment	EDD1, UBR5
CI01000168_00594523_00598420.path1	3063	3319	1.08358	79.7	81.36	0.03	0.0866	0.255	no	up	PREDICTED: serine/threonine-protein kinase PLK2 [Danio rerio]	RecName: Full=Serine/threonine-protein kinase PLK2; AltName: Full=Polo-like kinase 2; Short=PLK-2; Short=hPlk2; AltName: Full=Serine/threonine-protein kinase SNK; S	polo-like kinase 2 (Drosophila)	PLK2
CI01000310_03770003_03773402.path1	3119	3316	1.06316	120.72	120.92	0	0.179	0.402	no	up	PREDICTED: signal recognition particle 54 kDa protein [Astyanax mexicanus]	RecName: Full=Signal recognition particle 54 kDa protein; Short=SRP54 [Mus musculus]	signal recognition particle 54	SRP54, ffh
CI01000223_00506611_00514948.path1	3010	3316	1.10166	88.87	92.24	0.05	0.0419	0.161	no	up	26S proteasome non-ATPase regulatory subunit 3 [Danio rerio]	RecName: Full=26S proteasome non-ATPase regulatory subunit 3; AltName: Full=26S proteasome regulatory subunit RPN3; AltName: Full=26S proteasome regulatory subunit	proteasome (prosome, macropain) 26S subunit, non-ATPase, 3	PSMD3, RPN3
CI01000024_06867041_06878399.path1	2977	3304	1.10984	167.83	175.48	0.06	0.0295	0.127	no	up	TPA_inf: RTN4-N [Cyprinus carpio]	RecName: Full=Reticulon-4; AltName: Full=Neurite outgrowth inhibitor; Short=Nogo protein [Mus musculus]	reticulon 4a isoform 4-l	_
CI01000000_00957794_00974051.path1	2991	3297	1.10231	90.54	94.03	0.05	0.0409	0.159	no	up	PREDICTED: histidine--tRNA ligase, cytoplasmic-like isoform X2 [Astyanax mexicanus]	RecName: Full=Histidine--tRNA ligase, cytoplasmic; AltName: Full=Histidyl-tRNA synthetase; Short=HisRS [Takifugu rubripes]	histidyl-tRNA synthetase 2, mitochondrial (putative)	HARS, hisS
CI01000006_02624725_02626124.path1	2589	3296	1.27308	523.16	627.49	0.26	1.56e-06	7.24e-05	no	up	PREDICTED: cytochrome c oxidase subunit 8A, mitochondrial [Danio rerio]	_	_	COX8
CI01000006_12891987_12901219.path1	3969	3294	0.829932	47.39	37.06	-0.35	0.000422	0.00603	no	down	PREDICTED: zinc finger protein 532 isoform X1 [Danio rerio]	RecName: Full=Zinc finger protein 532 [Homo sapiens]	Novel zinc finger protein	_
CI01000344_01208746_01214936.path1	3004	3293	1.09621	164.58	169.97	0.05	0.0528	0.188	no	up	PREDICTED: macrosialin [Danio rerio]	_	_	CD68
CI01000212_00130148_00164397.path1	3709	3284	0.885414	45.09	37.61	-0.26	0.0253	0.114	no	down	PREDICTED: mitogen-activated protein kinase kinase kinase kinase 4 [Danio rerio]	RecName: Full=Mitogen-activated protein kinase kinase kinase kinase 4; AltName: Full=HPK/GCK-like kinase HGK; AltName: Full=MAPK/ERK kinase kinase kinase 4; Short=M	annotation not avaliable	MAP4K4, HGK
CI01000009_05491807_05498189.path1	2858	3274	1.14556	101.76	109.83	0.11	0.00537	0.0396	no	up	PREDICTED: transcription factor CP2-like protein 1 [Chelonia mydas]	RecName: Full=Transcription factor CP2	transcription factor CP2-like 1	TFCP2
CI01000310_02675756_02767220.path1	5013	3267	0.651706	9.23	5.67	-0.69	4.64e-17	4.85e-14	no	down	PREDICTED: nesprin-1 isoform X1 [Danio rerio]	RecName: Full=Nesprin-1; AltName: Full=Enaptin; AltName: Full=Myocyte nuclear envelope protein 1; Short=Myne-1; AltName: Full=Nuclear envelope spectrin repeat pro	spectrin repeat containing, nuclear envelope 1	SYNE1
CI01000034_05681798_05699059.path1	3370	3265	0.968843	63.79	58.23	-0.13	0.646	0.835	no	down	PREDICTED: signal transducer and activator of transcription 3 isoform X1 [Danio rerio]	RecName: Full=Signal transducer and activator of transcription 3	signal transduction and activation of transcription 3	STAT3
CI01000012_11897443_11903607.path1	2691	3265	1.2133	130.03	148.64	0.19	0.000103	0.00201	no	up	PDZ and LIM domain protein 1 [Danio rerio]	RecName: Full=PDZ and LIM domain protein 1; AltName: Full=C-terminal LIM domain protein 1; AltName: Full=Elfin; AltName: Full=LIM domain protein CLP-36 [Mus muscul	PDZ and LIM domain 1	_
CI01000012_05067336_05074406.path1	3327	3259	0.979561	132.06	121.87	-0.12	0.807	0.937	no	down	PREDICTED: cyclin-dependent kinase-like 1 isoform X1 [Danio rerio]	RecName: Full=Cyclin-dependent kinase-like 1	Cyclin-dependent kinase-like 1 (EC 2.7.11.22)	CDKL
CI01000062_00000216_00015634.path1	4088	3257	0.796722	67.24	50.47	-0.41	1.44e-05	0.000433	no	down	bifunctional aminoacyl-tRNA synthetase [Danio rerio]	RecName: Full=Bifunctional glutamate/proline--tRNA ligase; AltName: Full=Bifunctional aminoacyl-tRNA synthetase; Includes: RecName: Full=Glutamate--tRNA ligase; Al	glutamyl-prolyl-tRNA synthetase	EPRS
CI01000026_11862091_11976290.path1	3366	3251	0.965835	59.92	54.53	-0.14	0.603	0.804	no	down	Protein tyrosine phosphatase, receptor type, N polypeptide 2 [Danio rerio]	RecName: Full=Receptor-type tyrosine-protein phosphatase N2; Short=R-PTP-N2; AltName: Full=M1851; Flags: Precursor [Macaca nemestrina]	Protein tyrosine phosphatase, receptor type, N polypeptide 2 Fragment	PTPRN
CI01000010_01274112_01288620.path1	3637	3243	0.891669	59.26	49.78	-0.25	0.0362	0.146	no	down	PREDICTED: UPF0577 protein KIAA1324 [Danio rerio]	RecName: Full=UPF0577 protein KIAA1324; AltName: Full=Estrogen-induced gene 121 protein; Flags: Precursor [Homo sapiens]	Novel protein (Im:7136654) Fragment	_
CI01000169_00628040_00640302.path1	2834	3231	1.14008	65.04	69.86	0.1	0.0072	0.0482	no	up	Srp72 protein [Danio rerio]	RecName: Full=Signal recognition particle subunit SRP72; Short=SRP72; AltName: Full=Signal recognition particle 72 kDa protein [Canis lupus familiaris]	signal recognition particle 72kDa	SRP72
CI01000340_14558807_14564692.path1	2805	3230	1.15152	165.95	180.03	0.12	0.00399	0.0321	no	up	PREDICTED: eukaryotic translation initiation factor 2 subunit 2-like isoform X1 [Astyanax mexicanus]	RecName: Full=Eukaryotic translation initiation factor 2 subunit 2; AltName: Full=Eukaryotic translation initiation factor 2 subunit beta; Short=eIF-2-beta	_	EIF2S2
CI01000306_02681470_02697984.path1	3654	3228	0.883415	38.54	32.08	-0.26	0.0228	0.107	no	down	lysine (K)-specific demethylase 5Ba [Danio rerio]	RecName: Full=Lysine-specific demethylase 5B; AltName: Full=Histone demethylase JARID1B; AltName: Full=Jumonji/ARID domain-containing protein 1B; AltName: Full=PLU	lysine (K)-specific demethylase 5Ba	KDM5, JARID1
CI01000135_00636135_00642638.path1	3354	3226	0.961837	74.66	67.65	-0.14	0.548	0.765	no	down	PREDICTED: heterogeneous nuclear ribonucleoprotein Q isoform X1 [Danio rerio]	RecName: Full=Heterogeneous nuclear ribonucleoprotein Q; Short=hnRNP Q; AltName: Full=Glycine- and tyrosine-rich RNA-binding protein; Short=GRY-RBP; AltName: Full=	synaptotagmin binding, cytoplasmic RNA interacting protein	SYNCRIP, HNRPQ
CI01000339_05414625_05415394.path1	3026	3221	1.06444	275.34	276.12	0	0.173	0.394	no	up	uncharacterized protein LOC100135331 precursor [Xenopus (Silurana) tropicalis]	_	Thy-1 cell surface antigen	THY1, CD90
CI01000029_09371783_09394715.path1	3879	3219	0.829853	52.39	40.96	-0.35	0.000433	0.00614	no	down	1-phosphatidylinositol-4,5-bisphosphate phosphodiesterase beta-4 [Tupaia chinensis]	RecName: Full=1-phosphatidylinositol 4,5-bisphosphate phosphodiesterase beta-4; AltName: Full=Phosphoinositide phospholipase C-beta-4; AltName: Full=Phospholipase C-	_	PLCB
CI01000010_12208194_12226002.path1	3078	3219	1.04581	157.54	155.22	-0.02	0.308	0.555	no	down	PREDICTED: somatomedin-B and thrombospondin type-1 domain-containing protein-like isoform X2 [Danio rerio]	RecName: Full=Somatomedin-B and thrombospondin type-1 domain-containing protein; AltName: Full=RPE-spondin; Flags: Precursor [Homo sapiens]	annotation not avaliable	_
CI01022255_00000143_00000468.path1	2499	3216	1.28691	474.18	574.92	0.28	5.96e-07	3.35e-05	no	up	ribosomal protein L6 [Oncorhynchus masou formosanus]	RecName: Full=60S ribosomal protein L6; AltName: Full=Neoplasm-related protein C140; AltName: Full=Tax-responsive enhancer element-binding protein 107; Short=TaxREB10	Chromosome 12 SCAF14999, whole genome shotgun sequence	RP-L6e, RPL6
CI01000315_00034709_00035436.path1	2810	3214	1.14377	291.48	314.1	0.11	0.006	0.0427	no	up	epididymal secretory protein E1 precursor [Danio rerio]	RecName: Full=Epididymal secretory protein E1; AltName: Full=16.5 kDa secretory protein; AltName: Full=Niemann Pick type C2 protein homolog; Flags: Precursor	Epididymal secretory protein E1 Precursor (Niemann Pick type C2 protein homolog)(16.5 kDa se [...]	NPC2
CI01000066_02438884_02448563.path1	3793	3212	0.846823	88.88	70.91	-0.33	0.00184	0.0184	no	down	PREDICTED: oxysterol-binding protein-related protein 8 isoform X3 [Stegastes partitus]	RecName: Full=Oxysterol-binding protein-related protein 8; Short=ORP-8; Short=OSBP-related protein 8 [Homo sapiens]	oxysterol binding protein-like 8	_
CI01000214_00101288_00109764.path1	2753	3208	1.16527	186.24	204.46	0.13	0.00191	0.019	no	up	WBP2 N-terminal like [Danio rerio]	RecName: Full=WW domain-binding protein 2; Short=WBP-2 [Homo sapiens]	.	_
CI01000027_09068632_09069609.path1	3756	3186	0.848243	369.88	295.6	-0.32	0.00208	0.0201	no	down	PREDICTED: uncharacterized protein LOC101883708 [Danio rerio]	_	_	_
CI01000052_01896445_01921839.path1	3134	3178	1.01404	90.13	86.11	-0.07	0.675	0.855	no	down	S-adenosylhomocysteine hydrolase-like 1 [Danio rerio]	RecName: Full=Putative adenosylhomocysteinase 2; Short=AdoHcyase 2; AltName: Full=IP3R-binding protein released with inositol 1,4,5-trisphosphate; AltName: Full=S-	S-adenosylhomocysteine hydrolase-like 1	E3.3.1.1, ahcY
CI01000029_04138798_04141675.path1	3144	3172	1.00891	202.98	192.94	-0.07	0.749	0.899	no	down	lysosomal-associated transmembrane protein 4A [Danio rerio]	RecName: Full=Lysosomal-associated transmembrane protein 4A	lysosomal-associated protein transmembrane 4 alpha	LAPTM
CI01000029_07346183_07362585.path1	3176	3171	0.998426	63.35	59.6	-0.09	0.907	0.983	no	down	PREDICTED: RNA-binding protein 25-like [Astyanax mexicanus]	RecName: Full=RNA-binding protein 25; AltName: Full=RNA-binding motif protein 25 [Mus musculus]	RNA binding motif protein 25	RBM25, S164
CI01000304_14304022_14317252.path1	2906	3159	1.08706	43.19	44.23	0.03	0.0776	0.239	no	up	hypoxia up-regulated protein 1 precursor [Danio rerio]	RecName: Full=Hypoxia up-regulated protein 1; Flags: Precursor [Danio rerio]	hypoxia up-regulated 1	HYOU1
CI01000037_01674415_01677266.path1	2949	3133	1.06239	95.59	95.68	0	0.187	0.413	no	up	tubulin, alpha 8 like 3 [Danio Tubulin, alpha 8 like 3 [Danio rerio]	RecName: Full=Tubulin alpha chain [Oncorhynchus keta]	annotation not avaliable	TUBA
CI01180000_09868585_09877984.path1	3186	3129	0.982109	93.89	86.87	-0.11	0.848	0.957	no	down	transmembrane 9 superfamily member 3 precursor [Danio rerio]	RecName: Full=Transmembrane 9 superfamily member 3; AltName: Full=EP70-P-iso; AltName: Full=SM-11044-binding protein; Flags: Precursor [Homo sapiens]	transmembrane 9 superfamily member 3	TM9SF3
CI01000112_03085161_03094204.path1	3079	3126	1.01526	113.52	108.59	-0.06	0.659	0.844	no	down	PREDICTED: protein HID1-like isoform X3 [Oreochromis niloticus]	RecName: Full=Protein HID1; AltName: Full=Down-regulated in multiple cancers 1; AltName: Full=HID1 domain-containing protein; AltName: Full=Protein hid-1 homolog [H	UPF0663 transmembrane protein C17orf28 (Down-regulated in multiple cancers 1)	_
CI01000313_00587436_00644890.path1	3169	3123	0.985484	35.81	33.25	-0.11	0.901	0.981	no	down	PREDICTED: latent-transforming growth factor beta-binding protein 1 [Sarcophilus harrisii]	RecName: Full=Latent-transforming growth factor beta-binding protein 1; Short=LTBP-1; AltName: Full=Transforming growth factor beta-1-binding protein 1; Short=TGF	_	LTBP1
CI01000304_01560571_01565345.path1	3642	3121	0.856947	108.98	87.98	-0.31	0.00411	0.0328	no	down	PREDICTED: hydroxymethylglutaryl-CoA synthase, cytoplasmic isoform X1 [Danio rerio]	RecName: Full=Hydroxymethylglutaryl-CoA synthase, cytoplasmic; Short=HMG-CoA synthase; AltName: Full=3-hydroxy-3-methylglutaryl coenzyme A synthase [Gallus gallus]	3-hydroxy-3-methylglutaryl-Coenzyme A synthase 1 (soluble)	E2.3.3.10
CI01000306_03666143_03671601.path1	3182	3121	0.98083	99.22	91.69	-0.11	0.828	0.949	no	down	unnamed protein product [Oncorhynchus mykiss]	RecName: Full=Copine-3; AltName: Full=Copine III [Mus musculus]	copine I	_
CI01000130_00238758_00239855.path1	2722	3115	1.14438	243.41	262.43	0.11	0.00602	0.0428	no	up	myosin, light chain 9b, regulatory [Danio rerio]	RecName: Full=Myosin regulatory light polypeptide 9; AltName: Full=20 kDa myosin light chain; Short=LC20; AltName: Full=MLC-2C; AltName: Full=Myosin RLC; AltName: F	myosin, light chain 9, regulatory	MYL9
CI01000006_03893432_03940454.path1	4150	3112	0.74988	26.97	19.06	-0.5	3.26e-08	2.92e-06	no	down	ankyrin repeat and KH domain-containing protein 1 [Danio rerio]	RecName: Full=Ankyrin repeat and KH domain-containing protein 1; AltName: Full=HIV-1 Vpr-binding ankyrin repeat protein; AltName: Full=Multiple ankyrin repeats sin	_	ANKRD17, MASK
CI01000070_03111222_03115372.path1	2599	3106	1.19508	96.28	108.41	0.17	0.000355	0.00529	no	up	PREDICTED: tubulin beta-6 chain isoform X1 [Calypte anna]	RecName: Full=Tubulin beta-5 chain; AltName: Full=Beta-tubulin class-V	Gallus gallus tubulin, beta 6 (TUBB6), mRNA	TUBB
CI01000037_03989733_04001865.path1	2810	3101	1.10356	92.24	95.9	0.06	0.0404	0.157	no	up	cystathionine-beta-synthase b [Danio rerio]	RecName: Full=Cystathionine beta-synthase; AltName: Full=Beta-thionase; AltName: Full=Serine sulfhydrase	cystathionine-beta-synthase b	E4.2.1.22, CBS
CI01000115_00755254_00775922.path1	3600	3096	0.86	27.07	21.94	-0.3	0.00516	0.0385	no	down	PREDICTED: cytoskeleton-associated protein 5 isoform X1 [Danio rerio]	RecName: Full=Cytoskeleton-associated protein 5; AltName: Full=Colonic and hepatic tumor overexpressed gene protein; Short=Ch-TOG [Homo sapiens]	cytoskeleton associated protein 5	CKAP5, XMAP215
CI01000026_06844800_06874226.path1	3031	3092	1.02013	199.83	192.06	-0.06	0.594	0.797	no	down	CD81 molecule [Danio rerio]	RecName: Full=CD81 antigen; AltName: Full=26 kDa cell surface protein TAPA-1; AltName: Full=Target of the antiproliferative antibody 1; AltName: Full=Tetraspanin-28	CD81 antigen	CD81, TAPA1, TSPAN28
CI01000345_01557403_01565547.path1	3910	3089	0.790026	25.53	19	-0.42	7.45e-06	0.000254	no	down	PREDICTED: microtubule-associated protein 1A isoform X1 [Danio rerio]	RecName: Full=Microtubule-associated protein 1B; Short=MAP-1B; Contains: RecName: Full=MAP1B heavy chain; Contains: RecName: Full=MAP1 light chain LC1 [Homo sapie	LOC100151220 protein Fragment	MAP1
CI01000030_00914537_00924799.path1	2472	3087	1.24879	108.65	127.83	0.23	1.08e-05	0.000342	no	up	tropomyosin alpha-4 chain isoform 2 [Danio rerio]	RecName: Full=Tropomyosin alpha-4 chain; AltName: Full=Tropomyosin-4; Short=TM-4	Tropomyosin alpha-4 chain (Tropomyosin-4)(TM-4); Binds to actin filaments in muscle and non- [...]	TPM3
CI01000339_02196706_02198050.path1	2801	3087	1.10211	354.32	367.91	0.05	0.043	0.164	no	up	Gabarap protein, partial [Danio rerio]	RecName: Full=Gamma-aminobutyric acid receptor-associated protein; AltName: Full=GABA(A) receptor-associated protein; Flags: Precursor [Rattus norvegicus]	Gabarap protein Fragment	GABARAP, ATG8, LC3
CI01000024_01390515_01394661.path1	2594	3086	1.18967	172.48	193.33	0.16	0.000497	0.00681	no	up	grancalcin [Danio rerio]	RecName: Full=Grancalcin [Mus musculus]	grancalcin, EF-hand calcium binding protein	_
CI01000005_02669952_02699226.path1	3309	3085	0.932306	111.44	97.89	-0.19	0.227	0.463	no	down	unnamed protein product [Oncorhynchus mykiss]	RecName: Full=Actin-related protein 2-A; AltName: Full=Actin-like protein 2-A [Danio rerio]	ARP2 actin-related protein 2 homolog (yeast)	ACTR2, ARP2
CI01000047_02317565_02318902.path1	2407	3079	1.27919	151.62	182.73	0.27	1.23e-06	6.08e-05	no	up	dickkopf-related protein 1 precursor [Danio rerio]	RecName: Full=Dickkopf-related protein 1; Short=Dickkopf-1; Short=Dkk-1; Short=hDkk-1; AltName: Full=SK; Flags: Precursor [Homo sapiens]	dickkopf 1	DKK
CI01000016_04193887_04198494.path1	2828	3077	1.08805	90.91	93.19	0.04	0.0757	0.236	no	up	tubulin, beta 5 [Danio rerio]	RecName: Full=Tubulin beta chain; AltName: Full=Tubulin beta-5 chain TBB5_XENTR RecName: Full=Tubulin beta chain; AltName: Full=Tubulin beta	tubulin, beta 5 ; Tubulin is the major constituent of microtubules. It binds two moles of GT [...]	TUBB
CI01000058_04792565_04803181.path1	3270	3077	0.940979	44.83	39.74	-0.17	0.305	0.553	no	down	TATA element modulatory factor [Danio rerio]	RecName: Full=TATA element modulatory factor; Short=TMF; AltName: Full=Androgen receptor coactivator 160 kDa protein; AltName: Full=Androgen receptor-associated pr	TATA element modulatory factor 1	_
CI01000010_06588155_06615737.path1	3610	3076	0.852078	28.64	22.99	-0.32	0.00291	0.0257	no	down	PREDICTED: integrin, beta 4 isoform X1 [Danio rerio]	RecName: Full=Integrin beta-4; AltName: CD_antigen=CD104; Flags: Precursor [Mus musculus]	integrin, beta 4	ITGB4
CI01000005_04751377_04754904.path1	3152	3075	0.975571	136.61	125.56	-0.12	0.748	0.899	no	down	PREDICTED: brefeldin A-inhibited guanine nucleotide-exchange protein 3-like, partial [Danio rerio]	RecName: Full=Brefeldin A-inhibited guanine nucleotide-exchange protein 3 [Mus musculus]	_	ARFGEF3, KEPI
CI01000054_02529145_02537881.path1	3236	3074	0.949938	53.56	47.94	-0.16	0.401	0.647	no	down	PREDICTED: collagen alpha-2(I) chain isoform X3 [Stegastes partitus]	RecName: Full=Collagen alpha-2(I) chain; AltName: Full=Alpha-2 type I collagen; Flags: Precursor [Oncorhynchus mykiss]	collagen, type I, alpha 2	COL1A
CI01000018_04243337_04245807.path1	2345	3074	1.31087	243.24	300.41	0.3	1.11e-07	8.35e-06	no	up	protein FAM162B [Danio rerio]	RecName: Full=Protein FAM162B	UPF0389 protein FAM162B	_
CI01000026_10930798_10950198.path1	3398	3068	0.902884	73.84	62.81	-0.23	0.0665	0.218	no	down	PREDICTED: cAMP responsive element binding protein 3-like 1 isoform X1 [Danio rerio]	RecName: Full=Cyclic AMP-responsive element-binding protein 3-like protein 1; Short=cAMP-responsive element-binding protein 3-like protein 1; AltName: Full=Old ast	annotation not avaliable	CREB3
CI01000302_00168195_00220000.path1	2959	3061	1.03447	33.88	33.02	-0.04	0.422	0.665	no	down	PREDICTED: oxysterol-binding protein 1 isoform X4 [Danio rerio]	RecName: Full=Oxysterol-binding protein 2 [Mus musculus]	oxysterol binding protein	_
CI01000028_05433749_05473473.path1	4018	3060	0.761573	29.63	21.26	-0.48	1.92e-07	1.31e-05	no	down	PREDICTED: E3 ubiquitin-protein ligase TRIP12 isoform X2 [Danio rerio]	RecName: Full=E3 ubiquitin-protein ligase TRIP12; AltName: Full=Thyroid receptor-interacting protein 12; Short=TR-interacting protein 12; Short=TRIP-12 [Rattus norv	thyroid hormone receptor interactor 12	TRIP12
CI01180000_07045235_07052218.path1	2937	3060	1.04188	148.85	146.11	-0.03	0.347	0.597	no	down	pituitary homeobox 3 [Danio rerio]	RecName: Full=Pituitary homeobox 3; AltName: Full=Bicoid-like homeodomain transcription factor Pitx3; AltName: Full=Homeobox protein PITX3; AltName: Full=Paired-li	paired-like homeodomain transcription factor 3	PITX3
CI01000304_17590355_17601161.path1	2851	3060	1.07331	46.99	47.52	0.02	0.13	0.331	no	up	C13orf22 homolog (H. sapiens), like [Danio rerio]	RecName: Full=SUMO-specific isopeptidase USPL1; AltName: Full=Ubiquitin-specific peptidase-like protein 1 [Danio rerio]	_	_
CI01000340_19415587_19437603.path1	4166	3057	0.733797	25.71	17.78	-0.53	2.68e-09	3.33e-07	no	down	Putative ubiquitin carboxyl-terminal hydrolase FAF-X [Pteropus alecto]	RecName: Full=Probable ubiquitin carboxyl-terminal hydrolase FAF-X; AltName: Full=Deubiquitinating enzyme FAF-X; AltName: Full=Fat facets in mammals; Short=hFAM;	_	USP9_24
CI01000310_03776732_03801282.path1	3320	3055	0.920181	71.95	62.37	-0.21	0.144	0.351	no	down	protein transport protein Sec23A [Danio rerio]	RecName: Full=Protein transport protein Sec23A; AltName: Full=SEC23-related protein A [Danio rerio]	Protein transport protein Sec23A (SEC23-related protein A); Component of the COPII coat, tha [...]	SEC23
CI01000004_07360794_07364249.path1	2975	3043	1.02286	112.63	108.53	-0.05	0.559	0.774	no	down	PREDICTED: cysteine/serine-rich nuclear protein 1 [Danio rerio]	RecName: Full=Cysteine/serine-rich nuclear protein 1; Short=CSRNP-1; AltName: Full=Axin-1 up-regulated gene 1 protein	_	CSRNP
CI01000146_00318124_00367183.path1	3304	3037	0.919189	45.41	39.33	-0.21	0.138	0.343	no	down	PREDICTED: oxoglutarate (alpha-ketoglutarate) dehydrogenase (lipoamide) isoform X1 [Danio rerio]	RecName: Full=2-oxoglutarate dehydrogenase, mitochondrial; AltName: Full=2-oxoglutarate dehydrogenase complex component E1; Short=OGDC-E1; AltName: Full=Alpha-ketog	oxoglutarate (alpha-ketoglutarate) dehydrogenase (lipoamide)	OGDH, sucA
CI01000001_07056922_07065716.path1	3068	3029	0.987288	161.27	150.01	-0.1	0.929	0.996	no	down	dehydrogenase/reductase (SDR family) member 3a [Danio rerio]	RecName: Full=Short-chain dehydrogenase/reductase 3; AltName: Full=Retinal short-chain dehydrogenase/reductase 1; Short=retSDR1 [Mus musculus]	dehydrogenase/reductase (SDR family) member 3a	DHRS3
CI01000028_02327402_02338641.path1	3259	3028	0.929119	123.68	108.26	-0.19	0.204	0.434	no	down	PREDICTED: AP-2 complex subunit mu-B isoform X1 [Danio rerio]	RecName: Full=AP-2 complex subunit mu-B; AltName: Full=AP-2 mu-B chain; AltName: Full=Clathrin assembly protein complex 2 mu-B medium chain; AltName: Full=Clathrin	adaptor-related protein complex 2, mu 1 subunit	AP2M1
CI01000082_04833935_04843617.path1	2989	3027	1.01271	77.25	73.71	-0.07	0.696	0.867	no	down	PREDICTED: granulins-like isoform X1 [Astyanax mexicanus]	RecName: Full=Granulins; AltName: Full=Proepithelin; Short=PEPI; Contains: RecName: Full=Acrogranin; AltName: Full=Glycoprotein of 88 Kda; AltName: Full=Progranulin;	granulin b	_
CI01000014_00108612_00113277.path1	3245	3017	0.929738	285.25	249.87	-0.19	0.208	0.44	no	down	PREDICTED: activating signal cointegrator 1 complex subunit 2 homolog [Danio rerio]	RecName: Full=Keratinocyte-associated transmembrane protein 2; Flags: Precursor [Homo sapiens]	_	_
CI01000050_05407682_05409108.path1	2508	3016	1.20255	358.01	405.61	0.18	0.000238	0.00384	no	up	FK506 binding protein 1A, 12kDa [Danio rerio]	RecName: Full=Peptidyl-prolyl cis-trans isomerase FKBP1A; Short=PPIase FKBP1A; AltName: Full=12 kDa FK506-binding protein; Short=12 kDa FKBP; Short=FKBP-12; AltNam	FK506 binding protein 1A, 12kDa	E5.2.1.8
CI01000008_02508319_02508705.path1	2895	3002	1.03696	349.18	341.14	-0.03	0.397	0.643	no	down	Ccni protein [Danio rerio]	RecName: Full=Cyclin-I [Mus musculus]	_	_
CI01000004_08573940_08586930.path1	3556	3001	0.843926	74.67	59.37	-0.33	0.00159	0.0164	no	down	PREDICTED: probable cationic amino acid transporter isoform X2 [Danio rerio]	RecName: Full=Probable cationic amino acid transporter; AltName: Full=Solute carrier family 7 member 14 [Homo sapiens]	Novel protein similar to vertebrate solute carrier 2 (Facilitated glucose transporter) famil [...]	SLC7A14
CI01000149_00354217_00363368.path1	2630	3001	1.14106	84.55	90.89	0.1	0.0074	0.0492	no	up	26S proteasome non-ATPase regulatory subunit 2 [Danio rerio]	RecName: Full=26S proteasome non-ATPase regulatory subunit 2; AltName: Full=26S proteasome regulatory subunit RPN1; AltName: Full=26S proteasome regulatory subuni	_	PSMD2, RPN1
CI01000313_00329316_00428975.path1	4512	3000	0.664894	13.09	8.2	-0.67	2.4e-15	1.76e-12	no	down	PREDICTED: baculoviral IAP repeat-containing protein 6 isoform X2 [Danio rerio]	RecName: Full=Baculoviral IAP repeat-containing protein 6; AltName: Full=BIR repeat-containing ubiquitin-conjugating enzyme; Short=BRUCE; AltName: Full=Ubiquitin-	_	BIRC6, BRUCE
CI01000004_11897082_11898506.path1	2627	2990	1.13818	103.48	110.96	0.1	0.00857	0.0544	no	up	transcriptional regulator Myc-B [Danio rerio]	RecName: Full=Transcriptional regulator Myc-B; Short=c-Myc-B	Transcriptional regulator Myc-B (c-Myc-B); Participates in the regulation of gene transcript [...]	MYC
CI01000112_02454665_02459341.path1	2811	2986	1.06226	260.34	260.55	0	0.19	0.417	no	up	synaptogyrin 2a [Danio rerio]	RecName: Full=Synaptogyrin-1 [Homo sapiens]	.	_
CI01000051_07963621_07976671.path1	3669	2984	0.813301	88.92	68.14	-0.38	0.000102	0.00199	no	down	Ptbp1b protein [Danio rerio]	RecName: Full=Polypyrimidine tract-binding protein 1; Short=PTB; AltName: Full=Heterogeneous nuclear ribonucleoprotein I; Short=hnRNP I	polypyrimidine tract binding protein-like	PTBP1, PTB
CI01000054_12318711_12319755.path1	2472	2982	1.20631	574.07	652.44	0.18	0.000193	0.00326	no	up	stress-associated endoplasmic reticulum protein 2 [Danio rerio]	RecName: Full=Stress-associated endoplasmic reticulum protein 1; AltName: Full=Ribosome-attached membrane protein 4 [Homo sapiens]	ribosome associated membrane protein 4	_
CI01000340_15636352_15665196.path1	3336	2979	0.892986	30.8	25.92	-0.25	0.0409	0.159	no	down	PREDICTED: extended synaptotagmin-1 [Danio rerio]	RecName: Full=Extended synaptotagmin-1; Short=E-Syt1 [Pongo abelii]	Novel protein similar to mouse and human membrane bound C2 domain containing protein (MBC2) [...]	_
CI01000074_00163354_00174764.path1	2466	2978	1.20762	83.96	95.52	0.19	0.000178	0.00306	no	up	PREDICTED: elongation factor-1, delta, a isoform X1 [Danio rerio]	RecName: Full=Elongation factor 1-delta; Short=EF-1-delta; AltName: Full=P36	Elongation factor-1, delta Fragment	EEF1D
CI01000113_02300492_02320320.path1	3081	2975	0.965596	50.84	46.25	-0.14	0.604	0.805	no	down	PREDICTED: interleukin enhancer-binding factor 3 homolog isoform X3 [Danio rerio]	RecName: Full=Interleukin enhancer-binding factor 3 homolog	Interleukin enhancer-binding factor 3 homolog ; May facilitate double-stranded RNA-regulated [...]	ILF3
CI01000012_07441851_07459661.path1	3254	2974	0.913952	24.64	21.21	-0.22	0.112	0.299	no	down	thyroid receptor-interacting protein 11 [Danio rerio]	RecName: Full=Thyroid receptor-interacting protein 11; Short=TR-interacting protein 11; Short=TRIP-11; AltName: Full=Clonal evolution-related gene on chromosome 1	thyroid hormone receptor interactor 11	_
CI01180000_07100974_07142837.path1	3887	2972	0.7646	28.84	20.78	-0.47	3.2e-07	2.01e-05	no	down	PREDICTED: golgi-specific brefeldin A-resistance guanine nucleotide exchange factor 1 [Danio rerio]	RecName: Full=Golgi-specific brefeldin A-resistance guanine nucleotide exchange factor 1; Short=BFA-resistant GEF 1	Novel protein similar to vertebrate golgi-specific brefeldin A resistance factor 1 (GBF1) Fr [...]	GBF1
CI01000310_03165171_03170431.path1	2588	2966	1.14606	113.43	122.48	0.11	0.00583	0.0418	no	up	PREDICTED: proteasome (prosome, macropain) 26S subunit, ATPase, 1 isoform X1 [Danio rerio]	RecName: Full=26S protease regulatory subunit 4; Short=P26s4; AltName: Full=26S proteasome AAA-ATPase subunit RPT2; AltName: Full=Proteasome 26S subunit ATPase 1 [Rat	proteasome (prosome, macropain) 26S subunit, ATPase, 1	PSMC1, RPT2
CI01000340_08914198_08926239.path1	2833	2962	1.04553	60.88	59.97	-0.02	0.315	0.563	no	down	STAT2 [Carassius auratus]	RecName: Full=Signal transducer and activator of transcription 3	signal transducer and activator of transcription 2, 113kDa	STAT3
CI01000304_01439737_01500518.path1	3527	2952	0.836972	20.91	16.49	-0.34	0.000915	0.0109	no	down	talin-1 [Danio rerio]	RecName: Full=Talin-1 [Gallus gallus]	_	TLN
CI01000118_00519523_00546014.path1	3319	2948	0.888219	36.44	30.5	-0.26	0.0318	0.134	no	down	Per2 protein [Danio rerio]	RecName: Full=Period circadian protein homolog 2; Short=cPER2; AltName: Full=Circadian clock protein PERIOD 2 [Gallus gallus]	_	PER
CI01000053_00390989_00410148.path1	2980	2946	0.988591	48.3	44.99	-0.1	0.95	1	no	down	PREDICTED: transcription elongation factor SPT5 isoform X1 [Danio rerio]	RecName: Full=Transcription elongation factor SPT5; AltName: Full=DRB sensitivity-inducing factor large subunit; Short=DSIF large subunit; AltName: Full=Protein fo	Transcription elongation factor SPT5 (DRB sensitivity-inducing factor large subunit)(DSIF la [...]	SUPT5H, SPT5
CI01000043_02084121_02108786.path1	3507	2945	0.839749	28.11	22.24	-0.34	0.00116	0.0129	no	down	PREDICTED: FRAS1-related extracellular matrix protein 1 isoform X4 [Heterocephalus glaber]	RecName: Full=FRAS1-related extracellular matrix protein 1; AltName: Full=Protein QBRICK; Flags: Precursor [Homo sapiens]	FRAS1 related extracellular matrix 1	_
CI01000006_06022411_06025104.path1	2768	2944	1.06358	70.03	70.17	0	0.183	0.408	no	up	inhibitor of apoptosis protein [Ctenopharyngodon idella]	RecName: Full=Baculoviral IAP repeat-containing protein 2; AltName: Full=C-IAP1; AltName: Full=IAP homolog B; AltName: Full=Inhibitor of apoptosis protein 2; Short=	baculoviral IAP repeat-containing 2	BIRC2_3
CI01000054_11409512_11412290.path1	2873	2944	1.02471	109.56	105.78	-0.05	0.538	0.759	no	down	thioredoxin interacting protein a [Danio rerio]	RecName: Full=Thioredoxin-interacting protein; AltName: Full=Vitamin D3 up-regulated protein 1	thioredoxin interacting protein	_
CI01000055_01534850_01561806.path1	3264	2934	0.898897	232.96	197.29	-0.24	0.0559	0.195	no	down	Tissue inhibitor of metalloproteinase 2 [Danio rerio]	RecName: Full=Metalloproteinase inhibitor 2; AltName: Full=Tissue inhibitor of metalloproteinases 2; Short=TIMP-2; Flags: Precursor	TIMP metallopeptidase inhibitor 2	_
CI01000065_04183838_04222038.path1	3101	2933	0.945824	34.99	31.18	-0.17	0.358	0.607	no	down	PREDICTED: inhibitor of Bruton tyrosine kinase [Astyanax mexicanus]	RecName: Full=Inhibitor of Bruton tyrosine kinase; Short=IBtk	inhibitor of Bruton agammaglobulinemia tyrosine kinase	_
CI01000117_00666709_00671977.path1	2864	2932	1.02374	90.39	87.18	-0.05	0.55	0.767	no	down	PREDICTED: heterogeneous nuclear ribonucleoprotein R-like isoform X1 [Astyanax mexicanus]	RecName: Full=Heterogeneous nuclear ribonucleoprotein R; Short=hnRNP R [Homo sapiens]	heterogeneous nuclear ribonucleoprotein R	HNRNPR
CI01000304_06642935_06648881.path1	2877	2930	1.01842	108.65	104.25	-0.06	0.619	0.816	no	down	methionine adenosyltransferase II, alpha a [Danio rerio]	RecName: Full=S-adenosylmethionine synthase isoform type-2; Short=AdoMet synthase 2; AltName: Full=Methionine adenosyltransferase 2; Short=MAT 2; AltName: Full=Methi	methionine adenosyltransferase II, alpha	metK
CI01000043_02245322_02249390.path1	2630	2925	1.11217	346.79	363.37	0.07	0.0291	0.126	no	up	PREDICTED: gamma-aminobutyric acid receptor-associated protein-like [Danio rerio]	RecName: Full=Gamma-aminobutyric acid receptor-associated protein; AltName: Full=GABA(A) receptor-associated protein; Flags: Precursor [Rattus norvegicus]	GABA(A) receptor-associated protein-like	GABARAP, ATG8, LC3
CI01000055_06113713_06130901.path1	3029	2925	0.965665	40.56	36.9	-0.14	0.606	0.807	no	down	plasma membrane calcium-transporting ATPase 3 [Danio rerio]	RecName: Full=Plasma membrane calcium-transporting ATPase 1; Short=PMCA1; AltName: Full=Plasma membrane calcium pump isoform 1	ATPase, Ca++ transporting, plasma membrane 1b	ATP2B
CI01000047_06900704_06954882.path1	3042	2924	0.96121	37.04	33.54	-0.14	0.544	0.763	no	down	PREDICTED: c-Jun-amino-terminal kinase-interacting protein 4 [Astyanax mexicanus]	RecName: Full=C-Jun-amino-terminal kinase-interacting protein 4; Short=JIP-4; Short=JNK-interacting protein 4; AltName: Full=JNK-associated leucine-zipper protein;	sperm associated antigen 9	_
CI01000186_00252556_00256882.path1	2322	2922	1.2584	89.43	106.02	0.25	6.48e-06	0.000226	no	up	PREDICTED: cryptochrome 4 isoform X1 [Danio rerio]	RecName: Full=Cryptochrome-1 [Sylvia borin]	Cry4 protein	CRY
CI01000034_02010544_02026521.path1	3215	2916	0.906998	32.69	27.94	-0.23	0.0827	0.248	no	down	PREDICTED: LOW QUALITY PROTEIN: collagen alpha-1(I) chain [Ovis aries]	RecName: Full=Collagen alpha-1(I) chain; AltName: Full=Alpha-1 type I collagen; Flags: Precursor [Canis lupus familiaris]	Collagen alpha-1(I) chain Precursor (Alpha-1 type I collagen); Type I collagen is a member o [...]	COL1A
CI01180000_01366302_01368307.path1	2680	2916	1.08806	93.92	96.27	0.04	0.0777	0.239	no	up	interferon regulatory factor 2-binding protein 2-A [Danio rerio]	RecName: Full=Interferon regulatory factor 2-binding protein 2-A; Short=IRF-2-binding protein 2-A; Short=IRF-2BP2-A [Danio rerio]	Interferon regulatory factor 2-binding protein 2-B (IRF-2-binding protein 2-B)(IRF-2BP2-B); [...]	_
CI01000030_00981760_00995514.path1	2743	2916	1.06307	50.87	50.95	0	0.187	0.413	no	up	scaffold attachment factor B2 [Danio rerio]	RecName: Full=Scaffold attachment factor B2; Short=SAF-B2 [Homo sapiens]	scaffold attachment factor B	_
CI01000018_00653069_00678015.path1	3145	2913	0.926232	126.44	110.34	-0.2	0.185	0.41	no	down	PREDICTED: eyes absent homolog 1 isoform X3 [Danio rerio]	RecName: Full=Eyes absent homolog 1 [Homo sapiens]	eyes absent 1	EYA1
CI01000312_00500504_00511096.path1	2991	2909	0.972584	79.55	72.89	-0.13	0.706	0.873	no	down	PREDICTED: enolase family member 4 isoform X1 [Danio rerio]	RecName: Full=Enolase-like protein ENO4 [Danio rerio]	Enolase-like protein ENSP00000345555 homolog	_
CI01000306_04848327_04856522.path1	2939	2896	0.985369	151.42	140.57	-0.11	0.9	0.981	no	down	dehydrogenase/reductase (SDR family) member 3b [Danio rerio]	RecName: Full=Short-chain dehydrogenase/reductase 3; AltName: Full=DD83.1; AltName: Full=Retinal short-chain dehydrogenase/reductase 1; Short=retSDR1 [Homo sapiens	dehydrogenase/reductase (SDR family) member 3b	DHRS3
CI01000027_00229612_00237058.path1	2758	2895	1.04967	67.26	66.52	-0.02	0.282	0.528	no	down	PREDICTED: double-strand-break repair protein rad21 homolog [Danio rerio]	RecName: Full=Double-strand-break repair protein rad21 homolog; Short=hHR21; AltName: Full=Nuclear matrix protein 1; Short=NXP-1; AltName: Full=SCC1 homolog [Homo	RAD21 homolog	SCC1, MCD1, RAD21
CI01000325_01355950_01357775.path1	2494	2893	1.15998	128.07	139.96	0.13	0.00292	0.0258	no	up	homeobox protein six1b [Danio rerio]	RecName: Full=Homeobox protein six1b; AltName: Full=Homeobox protein six1a; AltName: Full=Sine oculis homeobox homolog 1a; AltName: Full=Sine oculis homeobox homol	sine oculis homeobox homolog 1b	SIX1
CI01000223_00474988_00494760.path1	2829	2893	1.02262	46.48	44.78	-0.05	0.565	0.777	no	down	importin subunit beta-1 [Danio rerio]	RecName: Full=Importin subunit beta-1; AltName: Full=Karyopherin subunit beta-1; AltName: Full=Nuclear factor p97; AltName: Full=Pore targeting complex 97 kDa subu	karyopherin (importin) beta 1	KPNB1
CI01000054_12142398_12166344.path1	2802	2888	1.03069	75.82	73.63	-0.04	0.468	0.706	no	down	PREDICTED: serine/threonine-protein kinase PAK 1-like [Alligator mississippiensis]	RecName: Full=Serine/threonine-protein kinase PAK 1; AltName: Full=Alpha-PAK; AltName: Full=Protein kinase MUK2; AltName: Full=p21-activated kinase 1; Short=PAK-1; Alt	p21 protein (Cdc42/Rac)-activated kinase 1	PAK1
CI01000340_00575085_00576868.path1	3058	2884	0.9431	127.56	113.34	-0.17	0.33	0.578	no	down	Glutamate-ammonia ligase (glutamine synthase) b [Danio rerio]	RecName: Full=Glutamine synthetase; Short=GS; AltName: Full=Glutamate decarboxylase; AltName: Full=Glutamate--ammonia ligase [Canis lupus familiaris]	glutamine synthetase b	glnA, GLUL
CI01000027_01176638_01185141.path1	2775	2884	1.03928	113.03	110.67	-0.03	0.376	0.627	no	down	PREDICTED: uncharacterized protein LOC100000352 [Danio rerio]	_	_	E4.6.1.13, plc
CI01000027_08483034_08503082.path1	2944	2883	0.97928	66.39	61.25	-0.12	0.807	0.936	no	down	PREDICTED: prelamin-A/C isoform X1 [Danio rerio]	RecName: Full=Lamin-A; Flags: Precursor	lamin A	LMNA
CI01000340_19142339_19149140.path1	2553	2880	1.12808	108.24	115.04	0.09	0.0144	0.0773	no	up	PREDICTED: dynactin subunit 2 isoform X1 [Danio rerio]	RecName: Full=Dynactin subunit 2	Dynactin subunit 2 ; Modulates cytoplasmic dynein binding to an organelle, and plays a role [...]	DCTN2
CI01000304_08899490_08900383.path1	2490	2880	1.15663	245.21	267.2	0.12	0.00351	0.0294	no	up	prion protein-related protein [Cyprinus carpio]	_	_	_
CI01000069_03479877_03487573.path1	2927	2879	0.983601	99.22	91.95	-0.11	0.873	0.968	no	down	Snrnp70 protein [Danio rerio]	RecName: Full=U1 small nuclear ribonucleoprotein 70 kDa; Short=U1 snRNP 70 kDa; Short=U1-70K; Short=snRNP70 [Mus musculus]	small nuclear ribonucleoprotein 70 (U1)	SNRP70
CI01000034_02275470_02281951.path1	2483	2877	1.15868	152.1	166.04	0.13	0.00315	0.0273	no	up	cytochrome b561 [Danio rerio]	RecName: Full=Cytochrome b561; AltName: Full=Cytochrome b-561 [Sus scrofa]	hypothetical protein LOC568765	CYB561
CI01000304_00167148_00268194.path1	2527	2869	1.13534	75.18	80.42	0.1	0.0103	0.0614	no	up	alpha-aminoadipic semialdehyde dehydrogenase [Danio rerio]	RecName: Full=Alpha-aminoadipic semialdehyde dehydrogenase; Short=Alpha-AASA dehydrogenase; AltName: Full=Aldehyde dehydrogenase family 7 member A1; AltName: Full	aldehyde dehydrogenase 7 family, member A1	ALDH7A1
CI01000054_03082593_03087260.path1	2677	2867	1.07097	79.34	80.05	0.01	0.145	0.353	no	up	proline/glutamine rich splicing factor [Danio rerio]	RecName: Full=Splicing factor, proline- and glutamine-rich; AltName: Full=DNA-binding p52/p100 complex, 100 kDa subunit; AltName: Full=Polypyrimidine tract-binding	splicing factor proline/glutamine rich (polypyrimidine tract binding protein associated)	SFPQ, PSF
CI01000005_05343556_05395924.path1	4200	2866	0.682381	23.57	15.15	-0.63	1.85e-13	8.78e-11	no	down	PREDICTED: dystonin isoform X16 [Poecilia reticulata]	RecName: Full=Dystonin; AltName: Full=Bullous pemphigoid antigen 1; Short=BPA; AltName: Full=Dystonia musculorum protein; AltName: Full=Hemidesmosomal plaque protei	dystonin Gene; Cytoskeletal linker protein. Anchors keratin-containing intermediate filament [...]	DST
CI01000020_02292816_02297112.path1	3301	2865	0.867919	295.18	241.37	-0.29	0.00957	0.0586	no	down	B-cell translocation protein 1 [Ctenopharyngodon idella]	RecName: Full=Protein BTG1; AltName: Full=Anti-proliferative factor; AltName: Full=B-cell translocation gene 1 protein [Rattus norvegicus]	B-cell translocation gene 1	TOB
CI01000139_00003689_00012005.path1	2459	2864	1.1647	125.44	137.65	0.13	0.0023	0.0217	no	up	proteasome subunit alpha type-4 [Danio rerio]	RecName: Full=Proteasome subunit alpha type-4; AltName: Full=Macropain subunit C9; AltName: Full=Multicatalytic endopeptidase complex subunit C9; AltName: Full=Protea	proteasome alpha 4 subunit ; The proteasome is a multicatalytic proteinase complex which is [...]	PSMA4
CI01000024_03686761_03707792.path1	2483	2859	1.15143	38.03	41.25	0.12	0.00464	0.0356	no	up	Nop58 protein [Danio rerio]	RecName: Full=Ribosome biogenesis protein wdr12; AltName: Full=WD repeat-containing protein 12 [Danio rerio]	NOP58 ribonucleoprotein homolog	NOP58
CI01000321_04406222_04413266.path1	2791	2859	1.02436	98.92	95.47	-0.05	0.544	0.762	no	down	PREDICTED: dual specificity protein kinase CLK2 isoform X1 [Danio rerio]	RecName: Full=Dual specificity protein kinase CLK2; AltName: Full=CDC-like kinase 2 [Homo sapiens]	CDC-like kinase 2	CLK
CI01000090_00530446_00541286.path1	2850	2857	1.00246	55.43	52.35	-0.08	0.847	0.957	no	down	PREDICTED: vinculin-like [Danio rerio]	RecName: Full=Vinculin; AltName: Full=Metavinculin [Mus musculus]	_	VCL
CI01000299_02696797_02704180.path1	2343	2856	1.21895	71.62	82.25	0.2	9.57e-05	0.00191	no	up	tubulin alpha-4A chain [Danio rerio]	RecName: Full=Tubulin alpha chain	tubulin, alpha 8 like 2 ; Tubulin is the major constituent of microtubules. It binds two mol [...]	TUBA
CI01000020_03393384_03396967.path1	2512	2854	1.13615	90.27	96.62	0.1	0.00993	0.06	no	up	26S protease regulatory subunit 7 [Danio rerio]	RecName: Full=26S protease regulatory subunit 7; AltName: Full=26S proteasome AAA-ATPase subunit RPT1; AltName: Full=Proteasome 26S subunit ATPase 2; AltName: Full=	proteasome (prosome, macropain) 26S subunit, ATPase 2	PSMC2, RPT1
CI01000063_07512074_07513500.path1	2571	2845	1.10657	161.96	168.85	0.06	0.0377	0.15	no	up	PREDICTED: splicing factor, arginine/serine-rich 2 isoform X1 [Danio rerio]	RecName: Full=Serine/arginine-rich splicing factor 2; AltName: Full=Protein PR264; AltName: Full=Putative myelin regulatory factor 1; Short=MRF-1; AltName: Full=Sp	splicing factor, arginine/serine-rich 2	SFRS2
CI01000014_01197756_01204104.path1	2540	2837	1.11693	186.42	196.17	0.07	0.0242	0.111	no	up	GTP-binding protein SAR1b [Danio SAR1a gene homolog 2 (S. cerevisiae) [Danio rerio]	RecName: Full=GTP-binding protein SAR1b [Bos taurus]	SAR1a gene homolog 2	SAR1
CI01000339_01103817_01114804.path1	2834	2836	1.00071	77.5	73.06	-0.09	0.874	0.968	no	down	moesin [Danio rerio]	RecName: Full=Moesin; AltName: Full=Membrane-organizing extension spike protein [Homo sapiens]	moesin	MSN
CI01000056_01873010_01874397.path1	2580	2833	1.09806	192.07	198.7	0.05	0.0535	0.19	no	up	PREDICTED: protein tyrosine phosphatase type IVA 1 isoform X2 [Danio rerio]	RecName: Full=Protein tyrosine phosphatase type IVA 1; AltName: Full=Protein-tyrosine phosphatase 4a1; AltName: Full=Protein-tyrosine phosphatase of regenerating liv	protein tyrosine phosphatase type IVA, member 1	PTP4A
CI01000187_00020328_00037906.path1	3877	2833	0.73072	34.12	23.49	-0.54	2.19e-09	2.83e-07	no	down	PREDICTED: protein transport protein Sec16A [Danio rerio]	RecName: Full=Protein transport protein Sec16A; AltName: Full=SEC16 homolog A [Homo sapiens]	LOC567075 protein Fragment	_
CI01000026_02272961_02276148.path1	2900	2826	0.974483	70.72	64.93	-0.12	0.735	0.891	no	down	acetylcholinesterase [Cyprinus carpio]	RecName: Full=Acetylcholinesterase; Short=AChE; Flags: Precursor [Danio rerio]	Acetylcholinesterase Precursor (AChE)(EC 3.1.1.7); Terminates signal transduction at the neu [...]	ACHE
CI01000152_00562189_00571618.path1	2598	2825	1.08737	129.98	133.16	0.03	0.0811	0.245	no	up	PREDICTED: cAMP-responsive element modulator isoform X3 [Danio rerio]	RecName: Full=Cyclic AMP-responsive element-binding protein 1; Short=CREB-1; Short=cAMP-responsive element-binding protein 1; AltName: Full=Cyclic AMP-responsive D	si:dkey-177e13.4	CREM
CI01000305_00192006_00201583.path1	2695	2824	1.04787	59.48	58.72	-0.02	0.298	0.545	no	down	junction plakoglobin a [Danio rerio]	RecName: Full=Junction plakoglobin [Rattus norvegicus]	junction plakoglobin	JUP
CI01000047_02779424_02823789.path1	3502	2823	0.806111	52.65	39.98	-0.4	5.44e-05	0.00124	no	down	PREDICTED: integrin alpha-3-like [Lepisosteus oculatus]	RecName: Full=Integrin alpha-3; AltName: Full=CD49 antigen-like family member C; AltName: Full=Galactoprotein B3; Short=GAPB3; AltName: Full=VLA-3 subunit alpha; A	integrin, alpha 3 (antigen CD49C, alpha 3 subunit of VLA-3 receptor)	ITGA3
CI01000013_04710817_04715966.path1	2766	2822	1.02025	139.73	134.31	-0.06	0.597	0.8	no	down	ras-related protein Rab-11A [Danio rerio]	RecName: Full=Ras-related protein Rab-11A; Short=Rab-11; AltName: Full=24KG; Flags: RB11A_CANFA RecName: Full=Ras-related protein R	RAB11a, member RAS oncogene family	RAB11A
CI01000306_08699884_08701812.path1	2814	2822	1.00284	115.83	109.44	-0.08	0.842	0.953	no	down	Bhlhe40 protein [Danio rerio]	RecName: Full=Class E basic helix-loop-helix protein 40; Short=bHLHe40; AltName: Full=Class B basic helix-loop-helix protein 2; Short=bHLHb2 [Bos taurus]	basic helix-loop-helix family, member e40	BHLHB2, DEC1
CI01000051_03431193_03432454.path1	2598	2817	1.0843	103.12	105.34	0.03	0.0911	0.263	no	up	c-Jun protein [Ctenopharyngodon c-Jun protein [Ctenopharyngodon idella]	RecName: Full=Transcription factor AP-1; AltName: Full=Proto-oncogene c-Jun [Serinus canaria]	c-Jun protein	JUN
CI01000010_00797362_00800297.path1	2728	2817	1.03262	158.97	154.66	-0.04	0.447	0.688	no	down	novel protein similar to vertebrate synaptophysin (SYP) [Danio rerio]	RecName: Full=Synaptophysin; AltName: Full=BM89 antigen; AltName: Full=Major synaptic vesicle protein p38 [Mus musculus]	synaptophysin a	_
CI01000304_00852998_00861119.path1	2571	2816	1.09529	148.16	152.89	0.05	0.0599	0.203	no	up	PREDICTED: serine/threonine-protein phosphatase 2A catalytic subunit beta isoform [Mesocricetus auratus]	RecName: Full=Serine/threonine-protein phosphatase 2A catalytic subunit alpha isoform; Short=PP2A-alpha [Gallus gallus]	Serine/threonine-protein phosphatase 2A catalytic subunit alpha isoform (PP2A-alpha)(EC 3.1. [...]	PPP2C
CI01000313_01706521_01713398.path1	2654	2815	1.06066	88.05	87.99	0	0.204	0.434	no	down	novel protein (zgc:55655) [Danio rerio]	RecName: Full=CAAX prenyl protease 1 homolog; AltName: Full=Farnesylated proteins-converting enzyme 1; Short=FACE-1; AltName: Full=Prenyl protein-specific endoprot	zinc metallopeptidase STE24	STE24
CI01000301_00614925_00640312.path1	2852	2815	0.987027	24.74	23	-0.1	0.926	0.994	no	down	PREDICTED: protein RRP5 homolog isoform X1 [Danio rerio]	RecName: Full=Protein RRP5 homolog; AltName: Full=NF-kappa-B-binding protein; Short=NFBP; AltName: Full=Programmed cell death protein 11 [Homo sapiens]	_	RRP5, PDCD11
CI01000043_00425252_00430661.path1	2781	2814	1.01187	250.12	238.44	-0.07	0.711	0.876	no	down	PREDICTED: myosin regulatory light chain 2, smooth muscle minor isoform-like [Astyanax mexicanus]	RecName: Full=Myosin regulatory light chain 2, smooth muscle minor isoform; Short=MLC-2; AltName: Full=DTNB; AltName: Full=G1; AltName: Full=Isoform L20-B1	myosin, light polypeptide 9, like	MYL9
CI01000054_02951289_02967370.path1	3545	2814	0.793794	444.82	332.67	-0.42	1.44e-05	0.000433	no	down	granulin [Carassius auratus]	RecName: Full=Granulin-1	granulin 1	_
CI01000140_01504533_01508867.path1	2343	2807	1.19804	144.09	162.64	0.17	0.000359	0.00532	no	up	Cct2 protein [Danio rerio]	RecName: Full=T-complex protein 1 subunit beta; Short=TCP-1-beta; AltName: Full=CCT-beta [Mus musculus]	_	CCT2
CI01000325_06618009_06624132.path1	2703	2804	1.03737	180.5	176.41	-0.03	0.397	0.643	no	down	splicing factor, arginine/serine-rich 5 [Danio rerio]	RecName: Full=Serine/arginine-rich splicing factor 5; AltName: Full=Delayed-early protein HRS; AltName: Full=Pre-mRNA-splicing factor SRP40; AltName: Full=Splicing	_	SFRS4_5_6
CI01000189_01818502_01830933.path1	2767	2798	1.0112	84.09	80.11	-0.07	0.72	0.881	no	down	sec1 family domain-containing protein 1 [Danio rerio]	RecName: Full=Sec1 family domain-containing protein 1; AltName: Full=SLY1 homolog; Short=Sly1p; AltName: Full=Syntaxin-binding protein 1-like 2 [Homo sapiens]	suppressor of ypt1	_
CI01000340_01785945_01793672.path1	2663	2795	1.04957	171.22	169.31	-0.02	0.285	0.531	no	down	PREDICTED: LIM domain transcription factor LMO4 isoform 4 [Dasypus novemcinctus]	RecName: Full=LIM domain transcription factor LMO4; AltName: Full=Breast tumor autoantigen; AltName: Full=LIM domain only protein 4; Short=LMO-4 [Homo sapiens]	LIM domain only 4, like	_
CI01000072_05348632_05350857.path1	2607	2792	1.07096	54.67	55.16	0.01	0.146	0.355	no	up	PREDICTED: dentin sialophosphoprotein isoform 1 [Danio rerio]	_	_	_
CI01000030_02690496_02691051.path1	2749	2788	1.01419	445.55	425.73	-0.07	0.679	0.856	no	down	PREDICTED: cold inducible RNA binding protein isoform X1 [Danio rerio]	RecName: Full=Cold-inducible RNA-binding protein B; AltName: Full=Cold-inducible RNA-binding protein 2; Short=xCIRP2; AltName: Full=Glycine-rich RNA-binding protei	cold inducible RNA binding protein	CIRBP
CI01000000_08973303_08974193.path1	2284	2786	1.21979	119.66	137.51	0.2	9.6e-05	0.00191	no	up	heterogeneous nuclear ribonucleoprotein A0, like [Danio rerio]	RecName: Full=Heterogeneous nuclear ribonucleoprotein A0; Short=hnRNP A0 [Mus musculus]	Hnrpa0l protein	HNRNPA0
CI01000029_05008936_05021217.path1	2934	2786	0.949557	71.33	63.81	-0.16	0.402	0.648	no	down	preimplantation protein 4-like [Danio rerio]	RecName: Full=Glycerophosphocholine phosphodiesterase GPCPD1; AltName: Full=Glycerophosphodiester phosphodiesterase 5 [Homo sapiens]	preimplantation protein 4-like	GPCPD1
CI01000256_00167452_00182524.path1	3265	2785	0.852986	40.61	32.63	-0.31	0.00349	0.0293	no	down	PREDICTED: neuronal cell adhesion molecule-like isoform X11 [Astyanax mexicanus]	RecName: Full=Neural cell adhesion molecule L1; Short=N-CAM-L1; Short=NCAM-L1; AltName: CD_antigen=CD171; Flags: Precursor [Homo sapiens]	_	NRCAM
CI01000029_08722756_08730839.path1	2802	2785	0.993933	61.15	57.26	-0.09	0.978	1	no	down	mCG14932, isoform CRA_c [Mus musculus]	RecName: Full=Heat shock protein HSP 90-alpha [Gallus gallus]	annotation not avaliable	htpG, HSP90A
CI01000053_04194890_04254244.path1	3885	2784	0.716602	25.65	17.31	-0.56	2.03e-10	3.52e-08	no	down	PREDICTED: nuclear receptor corepressor 2 isoform X1 [Danio rerio]	RecName: Full=Nuclear receptor corepressor 2; Short=N-CoR2; AltName: Full=Silencing mediator of retinoic acid and thyroid hormone receptor; Short=SMRT; Short=SMRT	Novel protein similar to mouse silencing mediator of retinoic acid and thyroid hormone recep [...]	NCOR2, SMRT
CI01000029_07338994_07342252.path1	2433	2783	1.14386	129.64	139.71	0.11	0.00701	0.0474	no	up	eukaryotic translation initiation factor 2 alpha-like protein [Ctenopharyngodon idella]	RecName: Full=Eukaryotic translation initiation factor 2 subunit 1; AltName: Full=Eukaryotic translation initiation factor 2 subunit alpha; Short=eIF-2-alpha; Short=e	eukaryotic translation initiation factor 2, subunit 1 alpha	EIF2S1
CI01000365_00040221_00045449.path1	2594	2777	1.07055	127.32	128.42	0.01	0.149	0.359	no	up	PREDICTED: hsp90 co-chaperone Cdc37-like [Oreochromis niloticus]	RecName: Full=Hsp90 co-chaperone Cdc37; AltName: Full=Hsp90 chaperone protein kinase-targeting subunit; AltName: Full=p50Cdc37 [Tetraodon fluviatilis]	_	CDC37
CI01000071_01380924_01388813.path1	2387	2772	1.16129	112.21	122.76	0.13	0.00289	0.0256	no	up	PREDICTED: ran-specific GTPase-activating protein isoform X1 [Danio rerio]	RecName: Full=Ran-specific GTPase-activating protein; AltName: Full=Ran-binding protein 1; Short=RanBP1 [Homo sapiens]	RAN binding protein 1	RANBP1
CI01000035_00381263_00397552.path1	2918	2769	0.948938	77.48	69.27	-0.16	0.396	0.642	no	down	dihydropyridine receptor beta 1c subunit [Danio rerio]	RecName: Full=Voltage-dependent L-type calcium channel subunit beta-1; Short=CAB1; AltName: Full=Calcium channel voltage-dependent subunit beta 1 [Mus musculus]	calcium channel, voltage-dependent, beta 1 subunit	CACNB1
CI01000028_06736522_06738241.path1	2680	2768	1.03284	210.6	204.93	-0.04	0.446	0.686	no	down	lysM and putative peptidoglycan-binding domain-containing protein 2 [Danio rerio]	RecName: Full=LysM and putative peptidoglycan-binding domain-containing protein 2	LysM, putative peptidoglycan-binding, domain containing 2	_
CI01000319_04557814_04580168.path1	3227	2765	0.856833	25.98	20.97	-0.31	0.00465	0.0357	no	down	PREDICTED: chromodomain helicase DNA binding protein 4 isoform X1 [Danio rerio]	RecName: Full=Chromodomain-helicase-DNA-binding protein 4; Short=CHD-4 [Mus musculus]	chromodomain helicase DNA binding protein 4	CHD4, MI2B
CI01000350_00425674_00449309.path1	2930	2763	0.943003	45.36	40.3	-0.17	0.332	0.58	no	down	kinesin family member 5A [Danio rerio]	RecName: Full=Kinesin heavy chain isoform 5A; AltName: Full=Kinesin heavy chain neuron-specific 1; AltName: Full=Neuronal kinesin heavy chain; Short=NKHC [Homo sa	kinesin family member 5A	KIF5
CI01000036_01428324_01454913.path1	3143	2763	0.879096	47.16	39.06	-0.27	0.0198	0.0971	no	down	integrin alpha-V precursor [Danio rerio]	RecName: Full=Integrin alpha-V; AltName: Full=Vitronectin receptor subunit alpha; AltName: CD_antigen=CD51; Contains: RecName: Full=Integrin alpha-V heavy chain; C	integrin, alpha V	ITGAV
CI01000129_01413013_01418679.path1	2477	2763	1.11546	96.59	101.51	0.07	0.0264	0.118	no	up	synapse-associated protein 1 [Danio Synapse associated protein 1 [Danio rerio]	RecName: Full=Synapse-associated protein 1 [Homo sapiens]	synapse associated protein 1	_
CI01000345_01585484_01604785.path1	3102	2763	0.890716	27.82	23.34	-0.25	0.038	0.151	no	down	tumor suppressor p53-binding protein 1 [Danio rerio]	RecName: Full=Tumor suppressor p53-binding protein 1; Short=53BP1; Short=p53-binding protein 1; Short=p53BP1 [Mus musculus]	tumor protein p53 binding protein 1	_
CI01000024_00055821_00081384.path1	2919	2763	0.946557	40.92	36.49	-0.16	0.37	0.62	no	down	PREDICTED: nodal modulator 2 [Danio rerio]	RecName: Full=Nodal modulator 2; AltName: Full=pM5 protein 2; Flags: Precursor [Homo sapiens]	nodal modulator	_
CI01000001_00192545_00195828.path1	2582	2760	1.06894	89.28	89.91	0.01	0.157	0.371	no	up	uncharacterized protein LOC571146 [Danio rerio]	RecName: Full=Protein FAM46A; AltName: Full=HBV X-transactivated gene 11 protein; AltName: Full=HBV XAg-transactivated protein 11 [Homo sapiens]	hypothetical protein LOC571146	_
CI01000060_01267917_01283052.path1	2429	2758	1.13545	75.44	80.7	0.1	0.0106	0.0628	no	up	Serine protease inhibitor, Kunitz type 1 b [Danio rerio]	RecName: Full=Kunitz-type protease inhibitor 1; AltName: Full=Hepatocyte growth factor activator inhibitor type 1; Short=HAI-1; Flags: Precursor [Mus musculus]	_	SPINT1
CI01000310_03211078_03340983.path1	3402	2756	0.810112	19.77	15.09	-0.39	8.61e-05	0.00175	no	down	PREDICTED: A-kinase anchor protein 6 isoform X2 [Danio rerio]	RecName: Full=A-kinase anchor protein 6; Short=AKAP-6; AltName: Full=A-kinase anchor protein 100 kDa; Short=AKAP 100; AltName: Full=Protein kinase A-anchoring pro	similar to KIAA0311	AKAP6
CI01000186_00525649_00532282.path1	2517	2753	1.09376	119.4	123.04	0.04	0.0645	0.214	no	up	F-actin-capping protein subunit beta [Salmo salar]	RecName: Full=F-actin-capping protein subunit beta; AltName: Full=CapZ beta [Bos taurus]	capping protein (actin filament) muscle Z-line, beta	CAPZB
CI01000054_01190021_01201007.path1	2607	2751	1.05524	71.92	71.5	-0.01	0.242	0.481	no	down	adenylyl cyclase-associated protein 1 [Danio rerio]	RecName: Full=Adenylyl cyclase-associated protein 1; Short=CAP 1 [Mus musculus]	_	CAP1_2, SRV2
CI01000027_01134221_01143363.path1	2290	2751	1.20131	95.02	107.54	0.18	0.000307	0.00472	no	up	transmembrane protein 176l.4 isoform 2 [Danio rerio]	_	annotation not avaliable	_
CI01000030_08101126_08107526.path1	2225	2749	1.23551	96.17	111.94	0.22	3.62e-05	0.000895	no	up	pyruvate dehydrogenase E1 component subunit beta, mitochondrial [Danio rerio]	RecName: Full=Pyruvate dehydrogenase E1 component subunit beta, mitochondrial; Short=PDHE1-B; Flags: Precursor [Rattus norvegicus]	pyruvate dehydrogenase (lipoamide) beta	PDHB, pdhB
CI01000024_01758848_01767950.path1	2653	2747	1.03543	61.7	60.19	-0.04	0.419	0.662	no	down	NADH-ubiquinone oxidoreductase 75 kDa subunit, mitochondrial [Danio rerio]	RecName: Full=NADH-ubiquinone oxidoreductase 75 kDa subunit, mitochondrial; AltName: Full=Complex I-75kD; Short=CI-75kD; Flags: Precursor [Homo sapiens]	_	NDUFS1
CI01000009_02844171_02861309.path1	2962	2744	0.926401	77.85	67.95	-0.2	0.19	0.416	no	down	monoamine oxidase [Cyprinus carpio]	RecName: Full=Amine oxidase [flavin-containing]	Amine oxidase [flavin-containing] (EC 1.4.3.4)(Monoamine oxidase)(MAO)(Z-MAO); Catalyzes the [...]	MAO, aofH
CI01000010_01796914_01801139.path1	2637	2739	1.03868	88.43	86.53	-0.03	0.385	0.634	no	down	cyclic AMP-responsive element-binding protein 3 [Danio rerio]	RecName: Full=Cyclic AMP-responsive element-binding protein 3-like protein 3; Short=cAMP-responsive element-binding protein 3-like protein 3; AltName: Full=Transc	cAMP responsive element binding protein 3-like 3	CREB3
CI01000311_00761065_00768332.path1	2587	2737	1.05798	70.87	70.64	0	0.223	0.458	no	down	Pnn protein [Danio rerio]	RecName: Full=Pinin; AltName: Full=140 kDa nuclear and cell adhesion-related phosphoprotein; AltName: Full=Desmosome-associated protein; AltName: Full=Domain-rich	Pnn protein Fragment	PNN
CI01000034_01323481_01381800.path1	2512	2737	1.08957	35.83	36.78	0.04	0.0759	0.236	no	up	PREDICTED: BEN domain-containing protein 6-like [Danio rerio]	RecName: Full=Coatomer subunit zeta-1; AltName: Full=Zeta-1-coat protein; Short=Zeta-1 COP [Homo sapiens]	zeta2-cop	_
CI01000111_01524750_01531635.path1	2791	2732	0.978861	180.19	166.18	-0.12	0.802	0.933	no	down	neurensin-1 [Danio rerio]	RecName: Full=Neurensin-1; AltName: Full=Neuro-p24; AltName: Full=Vesicular membrane protein of 24 kDa; Short=Vesicular membrane protein p24 [Homo sapiens]	neurensin 1	_
CI01000059_10206142_10223082.path1	2871	2730	0.950888	67.58	60.54	-0.16	0.419	0.663	no	down	PREDICTED: YTH domain-containing protein 1-like isoform X2 [Astyanax mexicanus]	RecName: Full=YTH domain-containing protein 1; AltName: Full=Putative splicing factor YT521; Short=YT521-B [Homo sapiens]	YTH domain containing 1	_
CI01000221_00150680_00153028.path1	2586	2729	1.0553	177.25	176.23	-0.01	0.242	0.481	no	down	MHC class II invariant chain Ii [Hypophthalmichthys molitrix]	RecName: Full=H-2 class II histocompatibility antigen gamma chain; AltName: Full=Ia antigen-associated invariant chain; Short=Ii; AltName: Full=MHC class II-associate	invariant chain-like protein 1	CD74, DHLAG
CI01000012_12675446_12678283.path1	2582	2728	1.05655	211.44	210.47	-0.01	0.234	0.471	no	down	PREDICTED: ras-related protein RABD2c-like [Zea mays]	RecName: Full=Ras-related protein Rab-1; AltName: Full=Small GTP-binding protein rab1; Short=TpRab1 [Theileria parva]	hypothetical protein	RAB1A
CI01000300_10619074_10633587.path1	2926	2728	0.932331	100.72	88.47	-0.19	0.235	0.472	no	down	PREDICTED: programmed cell death 4a isoform X1 [Danio rerio]	RecName: Full=Programmed cell death protein 4; AltName: Full=Protein MA-3; AltName: Full=Topoisomerase-inhibitor suppressed protein [Mus musculus]	programmed cell death 4a	PDCD4
CI01000306_02389329_02392416.path1	2645	2717	1.02722	84.85	82.12	-0.05	0.512	0.742	no	down	PREDICTED: RNA-binding protein 39 isoform X5 [Danio rerio]	RecName: Full=RNA-binding protein 39; AltName: Full=Coactivator of activating protein 1 and estrogen receptors; Short=Coactivator of AP-1 and ERs; AltName: Full=R	RNA binding motif protein 39a	RBM39, RNPC2
CI01000013_00464450_00466620.path1	2589	2716	1.04905	183.11	180.97	-0.02	0.291	0.537	no	down	tetraspanin 3 [Danio rerio]	RecName: Full=Tetraspanin-3; Short=Tspan-3; AltName: Full=Tetraspanin TM4-A; AltName: Full=Transmembrane 4 superfamily member 8 [Homo sapiens]	tetraspanin 3	TSPAN3
CI01000027_03675758_03678539.path1	2069	2714	1.31174	104.86	129.59	0.31	1.72e-07	1.2e-05	no	up	PREDICTED: rRNA 2'-O-methyltransferase fibrillarin-like [Maylandia zebra]	RecName: Full=rRNA 2'-O-methyltransferase fibrillarin; AltName: Full=Histone-glutamine methyltransferase [Xenopus laevis]	fibrillarin-like 1	NOP1, FBL
CI01000340_04809014_04832590.path1	2820	2714	0.962411	38.42	34.84	-0.14	0.565	0.777	no	down	tyrosine-protein kinase JAK1 [Danio Janus kinase 1 [Danio rerio]	RecName: Full=Tyrosine-protein kinase JAK1; AltName: Full=Janus kinase 1; Short=JAK-1	Tyrosine-protein kinase Jak1 (EC 2.7.10.2)(Janus kinase 1)(Jak-1); Tyrosine kinase of the no [...]	JAK1
CI01000030_07483843_07492567.path1	2378	2712	1.14045	109.14	117.27	0.1	0.00852	0.0542	no	up	PREDICTED: renin receptor isoform 2 [Papio anubis]	RecName: Full=Renin receptor; AltName: Full=ATPase H(+)-transporting lysosomal accessory protein 2; AltName: Full=ATPase H(+)-transporting lysosomal-interacting pro	ATPase, H+ transporting, lysosomal accessory protein 2	ATP6AP2, PRR
CI01000330_01525860_01549760.path1	2525	2712	1.07406	58.38	59.07	0.02	0.133	0.335	no	up	stimulated by retinoic acid 6 [Danio rerio]	RecName: Full=Stimulated by retinoic acid gene 6 protein homolog	stimulated by retinoic acid gene 6 homolog	_
CI01000146_00861236_00886257.path1	2832	2712	0.957627	40.06	36.14	-0.15	0.502	0.735	no	down	ubiquitin associated protein 2b [Danio rerio]	RecName: Full=Ubiquitin-associated protein 2; Short=UBAP-2; AltName: Full=Protein lingerer homolog 1; Short=mLig-1 [Mus musculus]	_	_
CI01000131_00510014_00530671.path1	2614	2711	1.03711	67.9	66.35	-0.03	0.402	0.648	no	down	PREDICTED: signal recognition particle subunit SRP68 [Astyanax mexicanus]	RecName: Full=Signal recognition particle subunit SRP68; Short=SRP68; AltName: Full=Signal recognition particle 68 kDa protein [Mus musculus]	Srp68 protein	SRP68
CI01000000_00825374_00827067.path1	2500	2709	1.0836	191.62	195.62	0.03	0.0952	0.271	no	up	im:7137886 [Danio rerio]	RecName: Full=DNA damage-inducible transcript 4-like protein [Oncorhynchus mykiss]	_	_
CI01000211_00382793_00402479.path1	3724	2708	0.727175	24.45	16.75	-0.54	1.47e-09	2.1e-07	no	down	PREDICTED: zinc finger protein 462 [Danio rerio]	RecName: Full=Zinc finger protein 462 [Homo sapiens]	hypothetical protein LOC100330769	_
CI01000016_05192890_05204267.path1	2350	2706	1.15149	146.85	159.31	0.12	0.00495	0.0373	no	up	triosephosphate isomerase B [Danio Triosephosphate isomerase 1b [Danio rerio]	RecName: Full=Triosephosphate isomerase B; Short=TIM-B; AltName: Full=Triose-phosphate isomerase B [Danio rerio]	Triosephosphate isomerase B (TIM-B)(EC 5.3.1.1)(Triose-phosphate isomerase B)	TPI, tpiA
CI01000090_01171518_01175745.path1	2462	2705	1.0987	107.3	111.07	0.05	0.0537	0.19	no	up	PREDICTED: voltage-dependent anion-selective channel protein 2-like [Lepisosteus oculatus]	RecName: Full=Voltage-dependent anion-selective channel protein 2; Short=VDAC-2; AltName: Full=Outer mitochondrial membrane protein porin 2	voltage-dependent anion channel 2	VDAC2
CI01000059_04738121_04755527.path1	2925	2701	0.923419	53.86	46.86	-0.2	0.17	0.39	no	down	PREDICTED: heterogeneous nuclear ribonucleoprotein U-like protein 1-like [Danio rerio]	RecName: Full=Heterogeneous nuclear ribonucleoprotein U-like protein 1 [Mus musculus]	annotation not avaliable	HNRNPUL1, E1BAP5
CI01000039_03412217_03425459.path1	2410	2699	1.11992	55.64	58.7	0.08	0.0221	0.105	no	up	unnamed protein product, partial [Pneumocystis jirovecii]	RecName: Full=Threonine--tRNA ligase, cytoplasmic; AltName: Full=Threonyl-tRNA synthetase; Short=ThrRS [Bos taurus]	_	TARS, thrS
CI01000026_06640007_06641571.path1	1992	2699	1.35492	236.6	302.02	0.35	6.07e-09	6.98e-07	no	up	follicle stimulating hormone beta subunit [Ctenopharyngodon idella]	RecName: Full=Gonadotropin subunit beta-1; AltName: Full=Follicle-stimulating hormone-like GTH; AltName: Full=GTH-I-beta; AltName: Full=Gonadotropin beta-I chain;	follicle stimulating hormone, beta polypeptide	FSH
CI01000059_10326476_10348260.path1	2486	2698	1.08528	68.22	69.75	0.03	0.0898	0.261	no	up	Aldh2b protein [Danio rerio]	RecName: Full=Aldehyde dehydrogenase, mitochondrial; AltName: Full=ALDH class 2; AltName: Full=ALDH-E2; AltName: Full=ALDH1 [Mesocricetus auratus]	Aldehyde dehydrogenase 2, like	E1.2.1.3
CI01000000_01182989_01185534.path1	2609	2697	1.03373	118.35	115.26	-0.04	0.438	0.679	no	down	heterogeneous nuclear ribonucleoprotein A/B [Danio rerio]	RecName: Full=Heterogeneous nuclear ribonucleoprotein A/B; Short=hnRNP A/B; AltName: Full=APOBEC1-binding protein 1; Short=ABBP-1 [Homo sapiens]	heterogeneous nuclear ribonucleoprotein A/B	HNRNPABD
CI01000039_01041674_01173932.path1	3976	2697	0.67832	9.63	6.15	-0.64	1.11e-13	5.8e-11	no	down	PREDICTED: G-protein coupled receptor 98 isoform X1 [Danio rerio]	RecName: Full=G-protein coupled receptor 98; AltName: Full=Monogenic audiogenic seizure susceptibility protein 1 homolog; AltName: Full=Very large G-protein couple	_	GPR98
CI01000055_03766205_03773588.path1	2486	2695	1.08407	74.96	76.56	0.03	0.0939	0.268	no	up	PREDICTED: ectonucleoside triphosphate diphosphohydrolase 1 isoform X1 [Danio rerio]	RecName: Full=Ectonucleoside triphosphate diphosphohydrolase 1; Short=NTPDase 1; AltName: Full=Ecto-ATP diphosphohydrolase 1; Short=Ecto-ATPDase 1; Short=Ecto-ATPas	ectonucleoside triphosphate diphosphohydrolase 1	ENTPD1_3_8
CI01000353_00058474_00062181.path1	2311	2694	1.16573	226.15	248.38	0.14	0.00238	0.0222	no	up	ATP synthase, H+ transporting, mitochondrial F0 complex, subunit C3 [Danio rerio]	RecName: Full=ATP synthase F(0) complex subunit C2, mitochondrial; AltName: Full=ATP synthase lipid-binding protein; AltName: Full=ATP synthase proteolipid P2; AltNa	ATP synthase, H+ transporting, mitochondrial F0 complex, subunit C3	ATPeF0C, ATP5G, ATP9
CI01000004_06365131_06390103.path1	3593	2693	0.749513	31.16	22.01	-0.5	5.18e-08	4.33e-06	no	down	PREDICTED: kinesin-like protein KIF1A isoform X1 [Stegastes partitus]	RecName: Full=Kinesin-like protein KIF1A; AltName: Full=Axonal transporter of synaptic vesicles [Mus musculus]	Novel protein similar to vertebrate kinesin family member 1 family	KIF1
CI01000339_02250288_02256537.path1	2838	2691	0.948203	68.67	61.35	-0.16	0.389	0.637	no	down	Si:ch211-114c12.2 [Danio rerio]	_	_	_
CI01000127_01638198_01642449.path1	2604	2682	1.02995	91.46	88.75	-0.04	0.481	0.718	no	down	methionine aminopeptidase 2 [Gallus gallus]	RecName: Full=Methionine aminopeptidase 2; Short=MAP 2; Short=MetAP 2; AltName: Full=Initiation factor 2-associated 67 kDa glycoprotein; Short=p67; Short=p67eIF2; Al	annotation not avaliable	map
CI01000001_06825263_06835397.path1	2540	2682	1.05591	39.92	39.71	-0.01	0.239	0.477	no	down	PREDICTED: ER membrane protein complex subunit 1 isoform X2 [Danio rerio]	RecName: Full=ER membrane protein complex subunit 1; Flags: Precursor	KIAA0090	_
CI01000013_07060006_07064836.path1	2531	2680	1.05887	128.28	127.97	0	0.219	0.452	no	down	RecName: Full=Mitogen-activated protein kinase 12; Short=MAP kinase 12; Short=MAPK 12; AltName: Full=Stress-activated protein kinase 3 [Danio rerio]	RecName: Full=Mitogen-activated protein kinase 12; Short=MAP kinase 12; Short=MAPK 12; AltName: Full=Stress-activated protein kinase 3 [Danio rerio]	_	P38
CI01000004_17313828_17315129.path1	2346	2680	1.14237	368.71	396.83	0.11	0.00787	0.0512	no	up	HIG1 domain family member 1A [Danio putative growth hormone like protein-1 [Danio rerio]	RecName: Full=HIG1 domain family member 1A, mitochondrial; AltName: Full=Hypoxia-inducible gene 1 protein [Mus musculus]	hypoxia induced gene 1	_
CI01000043_00898380_00913554.path1	2449	2678	1.09351	70.17	72.3	0.04	0.0662	0.217	no	up	PREDICTED: coiled-coil domain-containing protein 149-like [Lepisosteus oculatus]	RecName: Full=Coiled-coil domain-containing protein 149-A	Coiled-coil domain-containing protein 149-B	_
CI01057377_00000865_00001438.path1	1993	2676	1.3427	267.33	338.17	0.34	1.68e-08	1.64e-06	no	up	PREDICTED: 40S ribosomal protein S15 [Latimeria chalumnae]	RecName: Full=40S ribosomal protein S15; AltName: Full=RIG protein	ribosomal protein S15	RP-S15e, RPS15
CI01000063_06271330_06273137.path1	2542	2676	1.05271	178.97	177.5	-0.01	0.263	0.507	no	down	Bc2 protein [Danio rerio]	RecName: Full=Charged multivesicular body protein 2a; AltName: Full=Chromatin-modifying protein 2a; Short=CHMP2a	Charged multivesicular body protein 2a (Chromatin-modifying protein 2a)(CHMP2a); Probable co [...]	CHMP2A
CI01000195_00865790_00913730.path1	2968	2672	0.90027	23.71	20.11	-0.24	0.063	0.211	no	down	Laminin, alpha 4 [Danio rerio]	RecName: Full=Laminin subunit alpha-4; AltName: Full=Laminin-14 subunit alpha; AltName: Full=Laminin-8 subunit alpha; AltName: Full=Laminin-9 subunit alpha; Flags	laminin, alpha 4	LAMA4
CI01000327_03023203_03032049.path1	2311	2669	1.15491	82.85	90.15	0.12	0.00423	0.0335	no	up	PREDICTED: ubiquitin-like modifier activating enzyme 5 [Danio rerio]	RecName: Full=Ubiquitin-like modifier-activating enzyme 5; Short=Ubiquitin-activating enzyme 5; AltName: Full=UFM1-activating enzyme; AltName: Full=Ubiquitin-activ	ubiquitin-like modifier activating enzyme 5	UBA5, UBE1DC1
CI01000340_09439272_09443734.path1	2453	2668	1.08765	95.66	98.02	0.04	0.0827	0.248	no	up	inositol hexaphosphate kinase 2 [Danio rerio]	RecName: Full=Inositol hexakisphosphate kinase 2; Short=InsP6 kinase 2; AltName: Full=P(i)-uptake stimulator; Short=PiUS	inositol hexaphosphate kinase 2	IP6K, IHPK
CI01000321_00785868_00790038.path1	2852	2668	0.935484	61.89	54.55	-0.18	0.263	0.507	no	down	PREDICTED: catenin beta-1-like [Takifugu rubripes]	RecName: Full=Catenin beta-1; AltName: Full=Beta-catenin [Bos taurus]	Beta catenin Fragment	CTNNB1
CI01000113_01404787_01423732.path1	2713	2666	0.982676	36.64	33.92	-0.11	0.861	0.962	no	down	probable cation-transporting ATPase 13A1 [Danio rerio]	RecName: Full=Manganese-transporting ATPase 13A1 [Homo sapiens]	ATPase type 13A	ATP13A1
CI01000001_04726550_04727511.path1	2122	2663	1.25495	277.45	328.04	0.24	1.09e-05	0.000342	no	up	pancreatic progenitor cell differentiation and proliferation factor B [Danio rerio]	RecName: Full=Pancreatic progenitor cell differentiation and proliferation factor B; AltName: Full=Exocrine differentiation and proliferation factor B [Danio rerio	Exocrine differentiation and proliferation factor B ; Probable regulator of exocrine pancrea [...]	_
CI01000339_02332203_02335402.path1	2708	2662	0.983013	103.78	96.11	-0.11	0.866	0.965	no	down	putative V-ATPase A-subunit [Anguilla japonica]	RecName: Full=V-type proton ATPase catalytic subunit A; Short=V-ATPase subunit A; AltName: Full=V-ATPase 69 kDa subunit; AltName: Full=Vacuolar proton pump subunit	_	ATPeV1A, ATP6A
CI01000055_04382937_04385451.path1	2196	2660	1.21129	194.14	221.55	0.19	0.000181	0.0031	no	up	cytochrome c oxidase subunit Vaa [Danio rerio]	RecName: Full=Cytochrome c oxidase subunit 5A, mitochondrial; AltName: Full=Cytochrome c oxidase polypeptide Va; Flags: Precursor	cytochrome c oxidase subunit Vaa	COX5A
CI01000026_04430286_04481358.path1	3964	2657	0.670283	12.8	8.09	-0.66	1.98e-14	1.27e-11	no	down	PREDICTED: probable E3 ubiquitin-protein ligase HERC1-like isoform X1 [Danio rerio]	RecName: Full=Probable E3 ubiquitin-protein ligase HERC1; AltName: Full=HECT domain and RCC1-like domain-containing protein 1; AltName: Full=p532; AltName: Full=p	_	HERC1
CI01000004_05942638_05967553.path1	2905	2656	0.914286	19.92	17.16	-0.21	0.119	0.311	no	down	PREDICTED: nucleoprotein TPR [Danio rerio]	RecName: Full=Nucleoprotein TPR; AltName: Full=Megator; AltName: Full=NPC-associated intranuclear protein; AltName: Full=Translocated promoter region protein [Homo	LOC571089 protein Fragment	TPR, MLP1, MLP2
CI01000018_02338151_02342822.path1	2058	2655	1.29009	42.92	52.17	0.28	9.35e-07	4.9e-05	no	up	Pdia4 protein [Danio rerio]	RecName: Full=Protein disulfide-isomerase A4; AltName: Full=Endoplasmic reticulum resident protein 70; Short=ER protein 70; Short=ERp70; AltName: Full=Endoplasmic re	protein disulfide isomerase A4	PDIA4, ERP72
CI01000315_00430163_00459096.path1	2802	2655	0.947537	43.08	38.46	-0.16	0.383	0.632	no	down	PREDICTED: kinectin isoform X2 [Danio rerio]	RecName: Full=Kinectin [Gallus gallus]	_	KTN1
CI01000043_00691551_00693132.path1	2151	2651	1.23245	117.85	136.84	0.22	4.84e-05	0.00114	no	up	uncharacterized protein LOC797943 [Danio rerio]	_	_	PPP1R15A, GADD34
CI01000051_04094412_04101387.path1	2484	2637	1.06159	144.75	144.78	0	0.202	0.432	no	up	PREDICTED: calmodulin [Falco cherrug]	RecName: Full=Calmodulin; Short=CaM	calmodulin	CALM
CI01000300_06750413_06795270.path1	3319	2634	0.793613	26.7	19.96	-0.42	1.65e-05	0.000487	no	down	PREDICTED: protein tyrosine phosphatase, receptor type, D isoform X1 [Danio rerio]	RecName: Full=Receptor-type tyrosine-protein phosphatase delta; Short=Protein-tyrosine phosphatase delta; Short=R-PTP-delta; Flags: Precursor [Homo sapiens]	zgc:165626	PTPRD
CI01000047_00468782_00483200.path1	2527	2632	1.04155	79.75	78.26	-0.03	0.36	0.61	no	down	PREDICTED: MAGUK p55 subfamily member 6 isoform X2 [Chrysemys picta bellii]	RecName: Full=MAGUK p55 subfamily member 2; AltName: Full=Discs large homolog 2; AltName: Full=Protein MPP2 [Mus musculus]	membrane protein, palmitoylated 2b (MAGUK p55 subfamily member 2b)	_
CI01000030_07987094_07988489.path1	2319	2631	1.13454	119.48	127.71	0.1	0.0117	0.0671	no	up	PREDICTED: coiled-coil domain-containing glutamate-rich protein 1 [Danio rerio]	RecName: Full=Coiled-coil domain-containing glutamate-rich protein 1 [Mus musculus]	_	_
CI01000026_04773209_04807191.path1	3192	2629	0.823622	19.99	15.51	-0.36	0.000343	0.00515	no	down	talin-2 [Danio rerio]	RecName: Full=Talin-2 [Homo sapiens]	talin 2	TLN
CI01000300_06934325_06951489.path1	2912	2628	0.902473	49.3	41.92	-0.23	0.0706	0.226	no	down	kit receptor b precursor [Danio rerio]	RecName: Full=Mast/stem cell growth factor receptor kita; Short=SCFR; AltName: Full=Tyrosine-protein kinase Kit; Flags: Precursor	Kitb	KIT, SCFR
CI01000319_06289240_06294387.path1	2251	2628	1.16748	131.18	144.29	0.14	0.00225	0.0213	no	up	HS1-associating protein X-1 [Osmerus mordax]	RecName: Full=HCLS1-associated protein X-1; AltName: Full=HS1-associating protein X-1; Short=HAX-1 [Bos taurus]	HCLS1 associated protein X-1	HAX1
CI01000047_00590846_00598816.path1	2299	2625	1.1418	83.19	89.49	0.11	0.00828	0.0531	no	up	Ubiquinol-cytochrome c reductase core protein II [Danio rerio]	RecName: Full=Cytochrome b-c1 complex subunit 2, mitochondrial; AltName: Full=Complex III subunit 2; AltName: Full=Core protein II; AltName: Full=Ubiquinol-cytochro	ubiquinol-cytochrome c reductase core protein II	QCR2, UQCRC2
CI01000016_05325805_05330265.path1	2090	2625	1.25598	373.78	442.3	0.24	1.06e-05	0.000336	no	up	hypothetical protein [Herbaspirillum seropedicae]	RecName: Full=Cytochrome c oxidase subunit 6B1; AltName: Full=Cytochrome c oxidase subunit VIb isoform 1; Short=COX VIb-1 [Mus musculus]	hypothetical protein LOC393478	COX6B
CI01000330_03400974_03445121.path1	2867	2624	0.915242	45.8	39.49	-0.21	0.124	0.32	no	down	PREDICTED: proprotein convertase subtilisin/kexin type 5-like [Danio rerio]	RecName: Full=Proprotein convertase subtilisin/kexin type 5; AltName: Full=Proprotein convertase 5; Short=PC5; AltName: Full=Proprotein convertase 6; Short=PC6; S	_	_
CI01000004_06860789_06892941.path1	3354	2623	0.782051	19.34	14.25	-0.44	4.39e-06	0.00017	no	down	PREDICTED: chromodomain-helicase-DNA-binding protein 7 [Danio rerio]	RecName: Full=Chromodomain-helicase-DNA-binding protein 7; Short=CHD-7; AltName: Full=ATP-dependent helicase CHD7	LOC569471 protein Fragment	CHD7
CI01000059_04479563_04499562.path1	2704	2619	0.968565	123.38	112.59	-0.13	0.652	0.839	no	down	GATS-like protein 1 [Danio rerio]	RecName: Full=GATS-like protein 1 [Xenopus (Silurana) tropicalis]	opposite strand transcription unit to Stag3	_
CI01000030_03565934_03569916.path1	2473	2618	1.05863	45.43	45.31	0	0.222	0.456	no	down	PREDICTED: elongation factor 2-like [Astyanax mexicanus]	RecName: Full=Elongation factor 2; Short=EF-2 [Bos taurus]	eukaryotic translation elongation factor 2, like	EEF2
CI01000059_04558576_04590484.path1	2816	2618	0.929688	103.58	90.73	-0.19	0.217	0.45	no	down	[3-methyl-2-oxobutanoate dehydrogenase [lipoamide]	RecName: Full=[3-methyl-2-oxobutanoate dehydrogenase [lipoamide]	branched chain alpha-ketoacid dehydrogenase kinase	BCKDK
CI01000325_03567755_03571252.path1	2433	2617	1.07563	117.56	119.14	0.02	0.128	0.327	no	up	glycoprotein integral membrane protein 1 precursor [Danio rerio]	RecName: Full=Glycoprotein integral membrane protein 1; Flags: Precursor	Uncharacterized protein C6orf72 homolog Precursor	_
CI01000034_04174469_04189564.path1	2726	2616	0.959648	47.55	42.99	-0.15	0.53	0.753	no	down	PREDICTED: seizure protein 6 homolog [Danio rerio]	RecName: Full=Seizure protein 6 homolog; Short=SEZ-6; Flags: Precursor	seizure related 6 homolog (mouse)-like 2	_
CI01000330_04088457_04094656.path1	2254	2615	1.16016	105.63	115.46	0.13	0.00333	0.0284	no	up	dihydrolipoamide dehydrogenase [Danio rerio]	RecName: Full=Dihydrolipoyl dehydrogenase, mitochondrial; AltName: Full=Dihydrolipoamide dehydrogenase; Flags: Precursor [Rattus norvegicus]	dihydrolipoamide dehydrogenase	DLD, lpd, pdhD
CI01000306_04342831_04359440.path1	2949	2615	0.886741	46.49	38.84	-0.26	0.0319	0.134	no	down	PREDICTED: constitutive coactivator of PPAR-gamma-like protein 1 isoform X2 [Stegastes partitus]	RecName: Full=Constitutive coactivator of PPAR-gamma-like protein 1 homolog; AltName: Full=Protein FAM120A [Xenopus (Silurana) tropicalis]	MGC89333 protein; May bee involved in the oxidative stress-induced survival signaling. Binds [...]	_
CI01000006_00230362_00248968.path1	2815	2611	0.927531	26.09	22.8	-0.19	0.201	0.429	no	down	PREDICTED: nucleoporin 98 isoform X1 [Danio rerio]	RecName: Full=Nuclear pore complex protein Nup98-Nup96; Contains: RecName: Full=Nuclear pore complex protein Nup98; AltName: Full=98 kDa nucleoporin; AltName: Ful	Zgc:113968 protein Fragment	NUP98, ADAR2, NUP116
CI01000026_10487830_10511296.path1	2676	2607	0.974215	81.32	74.64	-0.12	0.734	0.89	no	down	PREDICTED: asc-type amino acid transporter 1 [Danio rerio]	RecName: Full=Asc-type amino acid transporter 1; Short=Asc-1; AltName: Full=Solute carrier family 7 member 10 [Homo sapiens]	Slc7a10 protein Fragment	SLC7A10, ASC1
CI01000004_08866163_08873681.path1	2606	2606	1	50.81	47.87	-0.09	0.886	0.974	no	down	HECT domain containing 3 [Danio rerio]	RecName: Full=E3 ubiquitin-protein ligase HECTD3; AltName: Full=HECT domain-containing protein 3 [Mus musculus]	HECT domain containing 3	HECTD3
CI01000158_00319279_00329560.path1	2228	2606	1.16966	105.05	115.76	0.14	0.00203	0.0198	no	up	annexin A4 [Ctenopharyngodon idella]	RecName: Full=Annexin A4; AltName: Full=35-beta calcimedin; AltName: Full=Annexin IV; AltName: Full=Annexin-4; AltName: Full=Carbohydrate-binding protein p33/p41; A	annexin A4	ANXA4
CI01000054_01203148_01209012.path1	2132	2605	1.22186	108.76	125.2	0.2	9.89e-05	0.00195	no	up	PREDICTED: palmitoyl-protein thioesterase 1 isoform X1 [Danio rerio]	RecName: Full=Palmitoyl-protein thioesterase 1; Short=PPT-1; AltName: Full=Palmitoyl-protein hydrolase 1; Flags: Precursor [Mus musculus]	palmitoyl-protein thioesterase 1	PPT
CI01000006_04131548_04142994.path1	3017	2599	0.861452	29.14	23.65	-0.3	0.00686	0.0469	no	down	Suppressor of Ty 6 homolog (S. cerevisiae) [Danio rerio]	RecName: Full=Transcription elongation factor SPT6; AltName: Full=Protein pandora [Danio rerio]	suppressor of Ty 6 homolog (S. cerevisiae)	SUPT6H, SPT6
CI01000009_06913437_06917631.path1	2425	2596	1.07052	214.38	216.22	0.01	0.153	0.365	no	up	AGAP009958-PA [Anopheles gambiae str. PEST]	RecName: Full=Arginine and glutamate-rich protein 1-A [Danio rerio]	AGAP009958-PA	ARGLU1
CI01000095_00183587_00185442.path1	2259	2595	1.14874	172.3	186.47	0.11	0.00598	0.0427	no	up	high-mobility group box 1b [Danio rerio]	RecName: Full=High mobility group protein B1; AltName: Full=Amphoterin; AltName: Full=Heparin-binding protein p30; AltName: Full=High mobility group protein 1; Short	.	HMGB1
CI01000350_00349222_00357046.path1	2425	2591	1.06845	117.91	118.69	0.01	0.164	0.381	no	up	PREDICTED: poly(rC)-binding protein 2 isoform X4 [Pteropus alecto]	RecName: Full=Poly(rC)-binding protein 3; AltName: Full=Alpha-CP3 [Homo sapiens]	poly(rC) binding protein 3	PCBP2_3_4
CI01000325_01458776_01502995.path1	2603	2591	0.99539	51.27	48.08	-0.09	0.956	1	no	down	reticulon 1-a1 [Danio rerio]	RecName: Full=Reticulon-1; AltName: Full=Neuroendocrine-specific protein; AltName: Full=S-rex [Rattus norvegicus]	reticulon 1b	_
CI01000004_14105873_14111615.path1	2652	2589	0.976244	66.45	61.12	-0.12	0.764	0.909	no	down	unnamed protein product [Oncorhynchus mykiss]	RecName: Full=Serine/threonine-protein kinase PLK3; AltName: Full=Cytokine-inducible serine/threonine-protein kinase; AltName: Full=FGF-inducible kinase; AltName: F	polo-like kinase 3 (Drosophila)	PLK3, CNK
CI01000053_02003828_02014352.path1	2579	2589	1.00388	93.32	88.26	-0.08	0.829	0.949	no	down	PREDICTED: clathrin, heavy polypeptide b (Hc) isoform X1 [Danio rerio]	RecName: Full=Clathrin heavy chain 1 [Mus musculus]	_	CLTC
CI01000006_01897638_01904724.path1	2540	2581	1.01614	63.33	60.63	-0.06	0.656	0.841	no	down	solute carrier family 7, member 3 [Danio rerio]	RecName: Full=High affinity cationic amino acid transporter 1; Short=CAT-1; Short=CAT1; AltName: Full=Ecotropic retroviral leukemia receptor homolog; AltName: Full=E	solute carrier family 7, member 3	SLC7A3, ATRC3
CI01000026_10770581_10774331.path1	2158	2581	1.19601	78.45	88.4	0.17	0.000476	0.0066	no	up	PREDICTED: 26S protease regulatory subunit 6A isoform X1 [Danio rerio]	RecName: Full=26S protease regulatory subunit 6A; AltName: Full=26S proteasome AAA-ATPase subunit RPT5; AltName: Full=Proteasome 26S subunit ATPase 3; AltName: Fu	proteasome (prosome, macropain) 26S subunit, ATPase, 3	PSMC3, RPT5
CI01000021_04897640_04911504.path1	2412	2580	1.06965	58.55	59	0.01	0.158	0.371	no	up	TM9SF4 [Danio rerio]	RecName: Full=Transmembrane 9 superfamily member 4; Flags: Precursor [Pongo abelii]	transmembrane 9 superfamily protein member 4	TM9SF2_4
CI01000008_01141528_01145824.path1	2034	2580	1.26844	131.87	157.59	0.26	4.78e-06	0.000182	no	up	proteasome subunit beta type-7 [Danio rerio]	RecName: Full=Proteasome subunit beta type-7; AltName: Full=Macropain chain Z; AltName: Full=Multicatalytic endopeptidase complex chain Z; AltName: Full=Proteasome su	proteasome subunit, beta type, 7 ; The proteasome is a multicatalytic proteinase complex whi [...]	PSMB7
CI01000306_00474870_00478789.path1	2194	2580	1.17593	92.51	102.49	0.15	0.00147	0.0154	no	up	PREDICTED: eukaryotic initiation factor 4A-III-like [Lepisosteus oculatus]	RecName: Full=Eukaryotic initiation factor 4A-III; Short=eIF-4A-III; Short=eIF4A-III; AltName: Full=ATP-dependent RNA helicase DDX48; AltName: Full=ATP-dependent R	Eukaryotic initiation factor 4A-III (EC 3.6.1.-)(Eukaryotic translation initiation factor 4A [...]	EIF4A3, FAL1
CI01000347_00193016_00198464.path1	2206	2580	1.16954	119.6	131.78	0.14	0.00207	0.0201	no	up	F-actin capping protein alpha-1 subunit [Danio rerio]	RecName: Full=F-actin-capping protein subunit alpha-1; AltName: Full=Beta-actinin subunit I; AltName: Full=CapZ 36/32 [Gallus gallus]	Novel protein similar to human and mouse capping protein (Actin filament) muscle Z-line, alp [...]	CAPZA
CI01000135_00834804_00859811.path1	2992	2579	0.861965	75.33	61.17	-0.3	0.00717	0.0481	no	down	unnamed protein product [Oncorhynchus mykiss]	RecName: Full=Band 4.1-like protein 2; AltName: Full=Generally expressed protein 4.1; Short=4.1G [Homo sapiens]	erythrocyte membrane protein band 4.1-like 2	EPB41, 4.1R
CI01000069_03812664_03832205.path1	2967	2577	0.868554	49.85	40.8	-0.29	0.011	0.0648	no	down	PREDICTED: AP-2 complex subunit alpha-2 isoformX2 [Danio rerio]	RecName: Full=AP-2 complex subunit alpha-1; AltName: Full=100 kDa coated vesicle protein A; AltName: Full=Adapter-related protein complex 2 subunit alpha-1; AltNa	adaptor-related protein complex 2, alpha 1 subunit-like	AP2A
CI01180000_05587131_05604001.path1	2601	2576	0.990388	32.07	29.92	-0.1	0.979	1	no	down	PREDICTED: WASH complex subunit FAM21A isoform X1 [Danio rerio]	RecName: Full=WASH complex subunit FAM21 [Rattus norvegicus]	_	FAM21
CI01000119_02181296_02203683.path1	2756	2576	0.934688	30.92	27.23	-0.18	0.259	0.502	no	down	PREDICTED: eukaryotic translation initiation factor 5B [Danio rerio]	RecName: Full=Eukaryotic translation initiation factor 5B; Short=eIF-5B; AltName: Full=Translation initiation factor IF-2 [Homo sapiens]	eukaryotic translation initiation factor 5B	EIF5B
CI01000089_00549834_00556548.path1	2322	2576	1.10939	81.19	84.86	0.06	0.0361	0.146	no	up	PREDICTED: UPF0663 transmembrane protein C17orf28 homolog [Apis florea]	RecName: Full=Protein HID1; AltName: Full=HID1 domain-containing protein; AltName: Full=Protein hid-1 homolog [Mus musculus]	_	_
CI01000021_02005120_02042997.path1	3199	2573	0.804314	62.45	47.32	-0.4	5.52e-05	0.00125	no	down	sulfatase FP2a [Danio rerio]	RecName: Full=Extracellular sulfatase Sulf-2; Short=hSulf-2; Flags: Precursor [Homo sapiens]	sulfatase FP2a	SULF
CI01000012_07136101_07161117.path1	2853	2572	0.901507	43.18	36.68	-0.23	0.0683	0.221	no	down	ribosome binding protein 1 [Danio rerio]	RecName: Full=Ribosome-binding protein 1; AltName: Full=Ribosome receptor protein; Short=RRp; Short=mRRp [Mus musculus]	_	RRBP1
CI01000052_02327973_02342338.path1	2590	2571	0.992664	111.63	104.4	-0.1	0.998	1	no	down	RecName: Full=Mitogen-activated protein kinase 14A; Short=MAP kinase 14A; Short=MAPK 14A; AltName: Full=Mitogen-activated protein kinase p38a; Short=MAP kinase p38a	RecName: Full=Mitogen-activated protein kinase 14A; Short=MAP kinase 14A; Short=MAPK 14A; AltName: Full=Mitogen-activated protein kinase p38a; Short=MAP kinase p38a	Mitogen-activated protein kinase 14a (EC 2.7.11.24)(Mitogen-activated protein kinase p38a)(M [...]	P38
CI01000051_07288569_07296096.path1	2407	2563	1.06481	115.59	115.96	0	0.185	0.41	no	up	PREDICTED: elongation of very long chain fatty acids (FEN1/Elo2, SUR4/Elo3, yeast)-like 1b isoform X1 [Danio rerio]	RecName: Full=Elongation of very long chain fatty acids protein 1; AltName: Full=3-keto acyl-CoA synthase ELOVL1; AltName: Full=ELOVL fatty acid elongase 1; Short=	elongation of very long chain fatty acids (FEN1/Elo2, SUR4/Elo3, yeast)-like 1b	ELOVL1
CI01000018_00106624_00201928.path1	2668	2558	0.958771	67.17	60.68	-0.15	0.52	0.747	no	down	double-stranded RNA-binding protein Staufen homolog 2 [Danio rerio]	RecName: Full=Double-stranded RNA-binding protein Staufen homolog 2 [Danio rerio]	Double-stranded RNA-binding protein Staufen homolog 2 ; RNA-binding protein required for the [...]	STAU
CI01000054_12851907_12857161.path1	2599	2558	0.984225	74.06	68.68	-0.11	0.885	0.974	no	down	cell cycle progression 1 [Salmo Cell cycle progression protein 1 [Salmo salar]	RecName: Full=Cell cycle progression protein 1 [Gallus gallus]	_	_
CI01000306_00367856_00370281.path1	2300	2556	1.1113	71.72	75.09	0.07	0.0335	0.139	no	up	interferon regulatory factor 2-binding protein 2-B [Danio rerio]	RecName: Full=Interferon regulatory factor 2-binding protein 2-B; Short=IRF-2-binding protein 2-B; Short=IRF-2BP2-B	Interferon regulatory factor 2-binding protein 2-A (IRF-2-binding protein 2-A)(IRF-2BP2-A); [...]	_
CI01000095_02557996_02565564.path1	2344	2554	1.08959	50.37	51.71	0.04	0.0789	0.242	no	up	PREDICTED: myosin-9 [Danio rerio]	_	_	_
CI01000299_05428160_05443433.path1	3152	2547	0.808058	72.12	54.91	-0.39	8.26e-05	0.0017	no	down	amyloid precursor protein a variant 2 [Danio rerio]	RecName: Full=Amyloid beta A4 protein; AltName: Full=ABPP; Short=APP; AltName: Full=Alzheimer disease amyloid A4 protein homolog; Contains: RecName: Full=Beta-amyloid	amyloid beta (A4) precursor protein	APP
CI01000068_00880474_00886097.path1	2798	2544	0.909221	91.85	78.68	-0.22	0.0976	0.275	no	down	PREDICTED: monocarboxylate transporter 2 [Astyanax mexicanus]	RecName: Full=Monocarboxylate transporter 2; Short=MCT 2; AltName: Full=Solute carrier family 16 member 7 [Homo sapiens]	solute carrier family 16, member 7 (monocarboxylic acid transporter 2)	SLC16A7
CI01000054_07516390_07526784.path1	2481	2539	1.02338	172.33	166.16	-0.05	0.563	0.776	no	down	PREDICTED: tumor protein D52 isoform X3 [Danio rerio]	RecName: Full=Tumor protein D52; AltName: Full=Protein N8 [Homo sapiens]	tumor protein D52	_
CI01000092_02933754_02957495.path1	2325	2538	1.09161	34.26	35.23	0.04	0.0734	0.231	no	up	PREDICTED: bromodomain and WD repeat-containing protein 1 [Danio rerio]	RecName: Full=Bromodomain and WD repeat-containing protein 1; AltName: Full=WD repeat-containing protein 9 [Mus musculus]	bromodomain and WD repeat domain containing 1	BRWD1_3
CI01000351_01555982_01615130.path1	3384	2535	0.749113	28.32	19.99	-0.5	6.15e-08	4.99e-06	no	down	probable helicase with zinc finger domain [Danio rerio]	RecName: Full=Probable helicase with zinc finger domain	Probable helicase with zinc finger domain (EC 3.6.1.-); May act as an helicase	_
CI01000030_02209412_02219363.path1	3121	2535	0.81224	35.76	27.36	-0.39	0.000126	0.00237	no	down	PREDICTED: protein strawberry notch homolog 2-like isoform X1 [Danio rerio]	RecName: Full=Protein strawberry notch homolog 2 [Homo sapiens]	strawberry notch homolog 2 (Drosophila)	_
CI01000306_01315927_01321358.path1	2531	2531	1	156.9	147.82	-0.09	0.887	0.974	no	down	PREDICTED: spectrin beta chain, non-erythrocytic 1 isoform X1 [Astyanax mexicanus]	RecName: Full=Spectrin beta chain, non-erythrocytic 1; AltName: Full=Beta-II spectrin; AltName: Full=Fodrin beta chain; AltName: Full=Spectrin, non-erythroid beta	_	SPTB
CI01000037_01788114_01805399.path1	2559	2520	0.98476	70.97	65.85	-0.11	0.894	0.978	no	down	PREDICTED: bridging integrator 1 isoform X2 [Danio rerio]	RecName: Full=Amphiphysin [Rattus norvegicus]	bridging integrator 1	AMPH
CI01000058_02028188_02037502.path1	2687	2518	0.937105	83.28	73.53	-0.18	0.282	0.527	no	down	PREDICTED: protein Mdm4 isoform X3 [Danio rerio]	RecName: Full=Protein Mdm4; AltName: Full=Double minute 4 protein; AltName: Full=Mdm2-like p53-binding protein; AltName: Full=Protein Mdmx; AltName: Full=p53-bindi	Protein Mdm4 (p53-binding protein Mdm4)(Mdm2-like p53-binding protein)(Protein Mdmx)(Double [...]	MDM4, MDMX
CI01000063_05108936_05112439.path1	1957	2516	1.28564	155.36	188.18	0.28	1.57e-06	7.26e-05	no	up	PREDICTED: calmodulin [Mustela putorius furo]	RecName: Full=Calmodulin; Short=CaM [Rattus norvegicus]	calmodulin 1 (phosphorylase kinase, delta)	CALM
CI01000095_02348321_02380767.path1	2846	2514	0.883345	35.51	29.55	-0.26	0.0272	0.121	no	down	PREDICTED: large proline-rich protein BAT3 isoform X1 [Danio rerio]	RecName: Full=Large proline-rich protein BAG6; AltName: Full=BCL2-associated athanogene 6; AltName: Full=HLA-B-associated transcript 3 [Danio rerio]	HLA-B-associated transcript 3	_
CI01000071_01392755_01411463.path1	2945	2513	0.853311	30.45	24.48	-0.31	0.00405	0.0324	no	down	PREDICTED: Golgin subfamily A member 3 isoform X1 [Danio rerio]	RecName: Full=Golgin subfamily A member 3; AltName: Full=Golgi complex-associated protein of 170 kDa; Short=GCP170; AltName: Full=Golgin-160 [Homo sapiens]	Golgi autoantigen, golgin subfamily a, 3	_
CI01000152_02699878_02740608.path1	2609	2512	0.962821	89.41	81.11	-0.14	0.575	0.783	no	down	PREDICTED: glypican-1 [Chelonia mydas]	RecName: Full=Glypican-1; AltName: Full=Heparan sulfate proteoglycan core protein; Contains: RecName: Full=Secreted glypican-1; Flags: Precursor	glypican 1	GPC1
CI01000058_03950901_03956376.path1	2314	2508	1.08384	101.71	103.86	0.03	0.0982	0.276	no	up	26S proteasome non-ATPase regulatory subunit 6 [Danio rerio]	RecName: Full=26S proteasome non-ATPase regulatory subunit 6; AltName: Full=26S proteasome regulatory subunit RPN7; AltName: Full=26S proteasome regulatory subunit	proteasome, 26S, non-ATPase regulatory subunit 6	PSMD6, RPN7
CI01000339_02175273_02183024.path1	2335	2508	1.07409	62.53	63.28	0.02	0.138	0.342	no	up	PREDICTED: pyruvate dehydrogenase E1 alpha 1 isoform X3 [Danio rerio]	RecName: Full=Pyruvate dehydrogenase E1 component subunit alpha, somatic form, mitochondrial; AltName: Full=PDHE1-A type I; Flags: Precursor [Bos taurus]	pyruvate dehydrogenase E1 alpha 1	PDHA, pdhA
CI01000145_00689941_00693250.path1	2540	2506	0.986614	301.69	280.43	-0.11	0.922	0.991	no	down	microtubule-associated protein 1 light chain 3 beta [Ctenopharyngodon idella]	RecName: Full=Microtubule-associated proteins 1A/1B light chain 3B; AltName: Full=Autophagy-related protein LC3 B; AltName: Full=Autophagy-related ubiquitin-like modi	microtubule-associated protein 1 light chain 3 beta	MAP1LC
CI01000046_06077232_06091190.path1	2669	2505	0.938554	24.16	21.36	-0.18	0.295	0.542	no	down	PREDICTED: retinoblastoma-binding protein 6 isoform X2 [Danio rerio]	RecName: Full=E3 ubiquitin-protein ligase RBBP6; AltName: Full=Proliferation potential-related protein; AltName: Full=Protein P2P-R; AltName: Full=Retinoblastoma-b	Rbbp6 protein Fragment	RBBP6
CI01000010_12052231_12055493.path1	2297	2503	1.08968	145.88	149.76	0.04	0.0795	0.243	no	up	voltage-dependent anion channel 3 [Danio rerio]	RecName: Full=Voltage-dependent anion-selective channel protein 3; Short=VDAC-3; AltName: Full=Outer mitochondrial membrane protein porin 3	voltage-dependent anion channel 3	VDAC3
CI01000013_03241607_03258684.path1	2629	2502	0.951693	34.64	31.06	-0.16	0.434	0.676	no	down	membrane-bound transcription factor protease, site 1 [Danio rerio]	RecName: Full=Membrane-bound transcription factor site-1 protease; AltName: Full=Endopeptidase S1P; AltName: Full=Subtilisin/kexin-isozyme 1; Short=SKI-1; Flags: P	membrane-bound transcription factor protease, site 1	MBTPS1
CI01000316_00044342_00056629.path1	2406	2502	1.0399	83.38	81.69	-0.03	0.38	0.63	no	down	Dlst protein [Danio rerio]	RecName: Full=Dihydrolipoyllysine-residue succinyltransferase component of 2-oxoglutarate dehydrogenase complex, mitochondrial; AltName: Full=2-oxoglutarate dehydr	dihydrolipoamide S-succinyltransferase	DLST, sucB
CI01000009_13884165_13939556.path1	2453	2501	1.01957	26.21	25.18	-0.06	0.612	0.811	no	down	PREDICTED: nck-associated protein 1 isoform X3 [Danio rerio]	RecName: Full=Nck-associated protein 1; Short=NAP 1 [Danio rerio]	_	NCKAP1, NAP125
CI01000009_05418094_05487944.path1	3155	2501	0.79271	30.55	22.81	-0.42	1.71e-05	0.000496	no	down	PREDICTED: CLIP-associating protein 1-A-like isoform X14 [Astyanax mexicanus]	RecName: Full=CLIP-associating protein 1-B; AltName: Full=Cytoplasmic linker-associated protein 1-B; AltName: Full=Protein Orbit homolog; Short=Xorbit; Short=Xorb	cytoplasmic linker associated protein 2	CLASP1_2
CI01000214_00365143_00371990.path1	3255	2494	0.766206	61.39	44.32	-0.47	6.98e-07	3.83e-05	no	down	sterol regulatory element-binding protein 2 [Danio rerio]	RecName: Full=Sterol regulatory element-binding protein 2; Short=SREBP-2; AltName: Full=Sterol regulatory element-binding transcription factor 2; Contains: RecNam	Sterol regulatory element-binding protein 2 (SREBP-2)(Sterol regulatory element-binding tran [...]	SREBP2, SREBF2
CI01000054_08400578_08406066.path1	2285	2493	1.09103	189.11	194.39	0.04	0.0758	0.236	no	up	tetraspanin-13 [Danio rerio]	RecName: Full=Tetraspanin-13; Short=Tspan-13; AltName: Full=Transmembrane 4 superfamily member 13	_	TSPAN13_31
CI01000051_06917282_06944243.path1	2399	2486	1.03627	47.31	46.19	-0.03	0.417	0.661	no	down	tetratricopeptide repeat protein 13 precursor [Danio rerio]	RecName: Full=Tetratricopeptide repeat protein 13; Short=TPR repeat protein 13 [Homo sapiens]	hypothetical protein LOC100170789	_
CI01000046_03825822_03873637.path1	3822	2485	0.650183	20.19	12.37	-0.7	2.52e-16	2e-13	no	down	PREDICTED: trinucleotide repeat-containing gene 18 protein isoform X1 [Danio rerio]	RecName: Full=Trinucleotide repeat-containing gene 18 protein; AltName: Full=Long CAG trinucleotide repeat-containing gene 79 protein [Homo sapiens]	_	_
CI01000004_16037124_16044487.path1	2414	2484	1.029	63.13	61.2	-0.04	0.497	0.731	no	down	matrix metalloproteinase-14 precursor [Danio rerio]	RecName: Full=Matrix metalloproteinase-14; Short=MMP-14; AltName: Full=MMP-X1; AltName: Full=MT-MMP; AltName: Full=Membrane-type matrix metalloproteinase 1; Short	matrix metalloproteinase 14 (membrane-inserted) beta	MMP14
CI01000306_08295667_08298865.path1	2000	2479	1.2395	76.08	88.85	0.22	3.7e-05	0.000911	no	up	Zgc:158531 protein [Danio rerio]	RecName: Full=Protein FAM212A [Mus musculus]	induced in neural crest by AP2, 1a	_
CI01000024_03734605_03757457.path1	2450	2475	1.0102	34.72	33.04	-0.07	0.739	0.893	no	down	cytochrome P450, family 27, subfamily C, polypeptide 1 [Danio rerio]	RecName: Full=Mitogen-activated protein kinase kinase kinase 2; AltName: Full=MAPK/ERK kinase kinase 2; Short=MEK kinase 2; Short=MEKK 2 [Homo sapiens]	mitogen-activated protein kinase kinase kinase 1-like	CYP27C
CI01000072_05353426_05366845.path1	2257	2474	1.09615	69.13	71.39	0.05	0.0628	0.21	no	up	Zgc:162698 protein [Danio rerio]	RecName: Full=Transmembrane protein 87B; Flags: Precursor [Mus musculus]	_	_
CI01000000_16034357_16056363.path1	2515	2473	0.9833	41.72	38.65	-0.11	0.872	0.968	no	down	PREDICTED: mothers against decapentaplegic homolog 5 isoform X1 [Danio rerio]	RecName: Full=Mothers against decapentaplegic homolog 5; Short=MAD homolog 5; Short=Mothers against DPP homolog 5; AltName: Full=Protein somitabun; AltName: Full=S	Mothers against decapentaplegic homolog 5 (Mothers against DPP homolog 5)(SMAD 5)(Smad5)(Pro [...]	SMAD5
CI01000047_01558151_01580512.path1	3112	2472	0.794344	14.3	10.7	-0.42	2.1e-05	0.000578	no	down	PREDICTED: ankyrin-3 isoform X1 [Danio rerio]	RecName: Full=Ankyrin-3; Short=ANK-3; AltName: Full=Ankyrin-G [Rattus norvegicus]	_	ANK
CI01000140_01550712_01553934.path1	1950	2471	1.26718	65.53	78.23	0.26	6.02e-06	0.000215	no	up	PREDICTED: cytoskeleton-associated protein 4-like [Astyanax mexicanus]	RecName: Full=Cytoskeleton-associated protein 4; AltName: Full=63-kDa cytoskeleton-linking membrane protein; Short=Climp-63; Short=p63 [Homo sapiens]	_	CKAP4, CLIMP63
CI01000026_00986386_01002180.path1	2200	2469	1.12227	114.48	121.05	0.08	0.0216	0.103	no	up	N-acetylaspartate synthetase [Danio rerio]	RecName: Full=N-acetylaspartate synthetase; Short=NAA synthetase; AltName: Full=N-acetyltransferase 8-like protein	_	NAT8L
CI01000024_03964560_03976364.path1	2344	2469	1.05333	40.7	40.39	-0.01	0.264	0.508	no	down	vacuolar protein sorting-associated protein 16 homolog [Danio rerio]	RecName: Full=Vacuolar protein sorting-associated protein 16 homolog; Short=hVPS16 [Homo sapiens]	vacuolar protein sorting 16	_
CI01000050_07221976_07238268.path1	2371	2465	1.03965	48.48	47.48	-0.03	0.383	0.632	no	down	glutaminyl-tRNA synthetase [Danio rerio]	RecName: Full=Glutamine--tRNA ligase; AltName: Full=Glutaminyl-tRNA synthetase; Short=GlnRS	glutaminyl-tRNA synthetase	QARS, glnS
CI01000028_05257625_05267918.path1	2266	2464	1.08738	57.89	59.31	0.03	0.0873	0.256	no	up	Si:ch211-203b8.5 protein [Danio rerio]	RecName: Full=Cyclin-L1; Short=Cyclin-L; AltName: Full=Cyclin Ania-6a [Rattus norvegicus]	cyclin L1	_
CI01000312_00244501_00252814.path1	2509	2457	0.979275	83.95	77.46	-0.12	0.811	0.939	no	down	PREDICTED: L-threonine 3-dehydrogenase, mitochondrial-like isoform X2 [Oreochromis niloticus]	RecName: Full=L-threonine 3-dehydrogenase, mitochondrial; Flags: Precursor [Bos taurus]	hypothetical protein LOC556781	TDH
CI01000340_07948302_07952600.path1	2149	2449	1.1396	168.03	180.4	0.1	0.00996	0.0601	no	up	zinc finger Ran-binding domain-containing protein 2 [Danio rerio]	RecName: Full=Zinc finger Ran-binding domain-containing protein 2	zinc finger, RAN-binding domain containing 2	_
CI01000004_16221780_16232426.path1	2124	2448	1.15254	98.07	106.49	0.12	0.00535	0.0395	no	up	proteasome (prosome, macropain) subunit, beta type, 5 [Danio rerio]	RecName: Full=Proteasome subunit beta type-5; AltName: Full=Macropain epsilon chain; AltName: Full=Multicatalytic endopeptidase complex epsilon chain; AltName: Ful	proteasome (prosome, macropain) subunit, beta type, 5 ; The proteasome is a multicatalytic p [...]	PSMB5
CI01000015_08586523_08606498.path1	2566	2448	0.954014	29.14	26.19	-0.15	0.464	0.702	no	down	aldehyde oxidase-like [Xiphophorus maculatus]	RecName: Full=Aldehyde oxidase 2; AltName: Full=Aldehyde oxidase homolog 3; AltName: Full=Azaheterocycle hydroxylase 2 [Macaca fascicularis]	Novel protein similar to vertebrate aldehyde oxidase 1 (AOX1) Fragment	AOX
CI01000319_06070748_06083546.path1	2418	2446	1.01158	62.5	59.56	-0.07	0.721	0.881	no	down	protein FAM63A [Danio rerio]	RecName: Full=Protein FAM63A	Protein FAM63A	_
CI01000347_00513340_00517929.path1	2157	2444	1.13306	71.87	76.72	0.09	0.0135	0.0744	no	up	PREDICTED: tubulin alpha-1 chain-like [Astyanax mexicanus]	RecName: Full=Tubulin alpha chain	tubulin, alpha 8 like ; Tubulin is the major constituent of microtubules. It binds two moles [...]	TUBA
CI01000020_05309535_05312719.path1	2395	2443	1.02004	129.84	124.78	-0.06	0.607	0.808	no	down	Si:dkey-222f8.3 protein [Danio rerio]	RecName: Full=Poly(U)-specific endoribonuclease-C; AltName: Full=Protein endoU-C; AltName: Full=Uridylate-specific endoribonuclease-C; Flags: Precursor [Danio rer	hypothetical protein LOC561722	_
CI01000009_01981245_01988092.path1	2152	2441	1.13429	56.28	60.14	0.1	0.0128	0.0714	no	up	60 kDa heat shock protein [Ctenopharyngodon idella]	RecName: Full=60 kDa heat shock protein, mitochondrial; AltName: Full=60 kDa chaperonin; AltName: Full=Chaperonin 60; Short=CPN60; AltName: Full=Heat shock protein	heat shock 60 kD protein 1	groEL, HSPD1
CI01000174_00274432_00281572.path1	2307	2440	1.05765	54.89	54.69	-0.01	0.234	0.471	no	down	A-kinase anchor protein 8-like [Danio rerio]	RecName: Full=A-kinase anchor protein 8-like; Short=AKAP8-like protein; AltName: Full=Helicase A-binding protein 95; Short=HAP95; AltName: Full=Homologous to AKAP	_	AKAP8L, HA95
CI01000006_09282220_09315540.path1	2424	2435	1.00454	33.41	31.62	-0.08	0.821	0.945	no	down	ATPase, Ca++ transporting, cardiac muscle, slow twitch 2b [Danio rerio]	RecName: Full=Sarcoplasmic/endoplasmic reticulum calcium ATPase 2; Short=SERCA2; Short=SR Ca(2+)-ATPase 2; AltName: Full=Calcium pump 2; AltName: Full=Calcium-transpor	ATPase, Ca++ transporting, cardiac muscle, slow twitch 2b	ATP2A
CI01000030_00023913_00029855.path1	2223	2434	1.09492	81.77	84.35	0.04	0.0665	0.218	no	up	basic leucine zipper and W2 domain-containing protein 1-A [Danio rerio]	RecName: Full=Basic leucine zipper and W2 domain-containing protein 1-A	Basic leucine zipper and W2 domain-containing protein 1-A ; Enhances histone H4 gene transcr [...]	_
CI01000072_05285816_05295678.path1	2625	2433	0.926857	74.67	65.2	-0.2	0.2	0.429	no	down	PREDICTED: CAP-Gly domain-containing linker protein 3 isoform X2 [Danio rerio]	RecName: Full=CAP-Gly domain-containing linker protein 3; AltName: Full=Cytoplasmic linker protein 170-related 59 kDa protein; Short=CLIP-170-related 59 kDa prote	CAP-GLY domain containing linker protein 3	CLIP3_4
CI01000188_00246336_00264183.path1	2122	2432	1.14609	55.3	59.72	0.11	0.00738	0.0492	no	up	Smad7 [Ctenopharyngodon idella]	RecName: Full=Mothers against decapentaplegic homolog 7; Short=MAD homolog 7; Short=Mothers against DPP homolog 7; AltName: Full=Mothers against decapentaplegic ho	SMAD family member 7	SMAD7
CI01000053_01663005_01713138.path1	3097	2426	0.783339	27.74	20.47	-0.44	6.37e-06	0.000223	no	down	PREDICTED: pleckstrin homology-like domain family B member 1-like isoform X3 [Danio rerio]	RecName: Full=Pleckstrin homology-like domain family B member 1; AltName: Full=Protein LL5-alpha	hypothetical LOC570275	_
CI01000150_00468237_00474865.path1	1932	2424	1.25466	157.39	186.04	0.24	1.48e-05	0.000442	no	up	ADP-ribosylation-like factor 6 interacting protein 5 [Danio rerio]	RecName: Full=PRA1 family protein 3; AltName: Full=ADP-ribosylation factor-like protein 6-interacting protein 5; Short=ARL-6-interacting protein 5; Short=Aip-5; Al	ADP-ribosylation-like factor 6 interacting protein 5	_
CI01000059_08541617_08550032.path1	2449	2423	0.989383	86.02	80.18	-0.1	0.965	1	no	down	LIM homeobox 3 [Danio rerio]	RecName: Full=LIM/homeobox protein Lhx3; Short=LIM homeobox protein 3; AltName: Full=Homeobox protein LIM-3	LIM homeobox 3	LHX3_4
CI01000301_01503095_01508161.path1	2017	2422	1.20079	158.5	179.32	0.18	0.000412	0.00592	no	up	natural killer cell enhancement factor [Systomus sarana]	RecName: Full=Peroxiredoxin-1 [Myotis lucifugus]	peroxiredoxin 2	PRDX1
CI01180000_04949058_04967483.path1	2479	2422	0.977007	43.49	40.03	-0.12	0.778	0.917	no	down	PREDICTED: lysyl oxidase-like 3b isoform X1 [Danio rerio]	RecName: Full=Lysyl oxidase homolog 3; AltName: Full=Lysyl oxidase-like protein 3; AltName: Full=Lysyl oxidase-related protein 2; Flags: Precursor [Mus musculus]	LOXL3 protein	LOXL2_3_4
CI01000012_12007476_12016114.path1	2537	2422	0.954671	45.69	41.09	-0.15	0.472	0.71	no	down	SEC23-interacting protein [Danio rerio]	RecName: Full=SEC23-interacting protein [Mus musculus]	SEC23 interacting protein	_
CI01000222_00281427_00286079.path1	2019	2420	1.19861	69.65	78.66	0.18	0.000467	0.00652	no	up	ATP-dependent RNA helicase DDX39 [Danio rerio]	RecName: Full=ATP-dependent RNA helicase DDX39A; AltName: Full=DEAD box protein 39 [Mus musculus]	DEAD (Asp-Glu-Ala-Asp) box polypeptide 39	DDX39
CI01000024_03330501_03371606.path1	3379	2415	0.714708	25.22	16.98	-0.57	2.97e-10	4.96e-08	no	down	PREDICTED: sodium channel protein type 2 subunit alpha isoform X1 [Danio rerio]	RecName: Full=Sodium channel protein type 2 subunit alpha; AltName: Full=HBSC II; AltName: Full=Sodium channel protein brain II subunit alpha; AltName: Full=Sodium	sodium channel, voltage-gated, type I like, alpha b	SCN2A
CI01000010_11876103_11878638.path1	2091	2408	1.1516	142.07	154.15	0.12	0.00572	0.0413	no	up	protein SET [Danio rerio]	RecName: Full=Protein SET; AltName: Full=Phosphatase 2A inhibitor I2PP2A; Short=I-2PP2A; AltName: Full=Template-activating factor I; Short=TAF-I [Mus musculus]	SET translocation (myeloid leukemia-associated) A	SET, TAF1, I2PP2A
CI01000424_00002217_00051722.path1	3070	2407	0.784039	25.57	18.89	-0.43	7.07e-06	0.000243	no	down	PREDICTED: receptor-type tyrosine-protein phosphatase delta-like isoform X10 [Maylandia PREDICTED: receptor-type tyrosine-prot	RecName: Full=Receptor-type tyrosine-protein phosphatase S; Short=R-PTP-S; AltName: Full=PTPNU-3; AltName: Full=Receptor-type tyrosine-protein phosphatase sigma;	protein tyrosine phosphatase, receptor type, S	PTPRS
CI01000343_00365473_00380493.path1	2226	2406	1.08086	46.55	47.41	0.03	0.111	0.299	no	up	splicing factor 3B subunit 2 [Danio rerio]	RecName: Full=Splicing factor 3B subunit 2; AltName: Full=Pre-mRNA-splicing factor SF3b 145 kDa subunit; Short=SF3b145; AltName: Full=SF3b150; AltName: Full=Splic	splicing factor 3B subunit 2	SF3B2, SAP145, CUS1
CI01000024_07293038_07298458.path1	2387	2406	1.00796	94.26	89.52	-0.07	0.772	0.913	no	down	PREDICTED: Golgi reassembly-stacking protein 2 isoform X1 [Mus musculus]	RecName: Full=Golgi reassembly-stacking protein 2; Short=GRS2; AltName: Full=Golgi reassembly-stacking protein of 55 kDa; Short=GRASP55 [Mus musculus]	golgi reassembly stacking protein 2	_
CI01000303_00336146_00343930.path1	2293	2405	1.04884	42.83	42.32	-0.02	0.302	0.549	no	down	PREDICTED: aftiphilin isoform X2 [Danio rerio]	RecName: Full=Aftiphilin [Mus musculus]	aftiphilin protein	_
CI01000001_09787166_09791073.path1	2413	2405	0.996685	184.95	173.67	-0.09	0.938	1	no	down	uncharacterized protein LOC559970 [Danio rerio]	_	si:dkey-205h13.1	_
CI01000006_11704767_11714559.path1	2343	2404	1.02603	49.67	48.01	-0.05	0.534	0.756	no	down	Zgc:171284 protein [Danio rerio]	RecName: Full=WD repeat-containing protein 34 [Homo sapiens]	WD repeat domain 34	_
CI01000340_16061769_16080354.path1	2585	2395	0.926499	79.02	68.98	-0.2	0.199	0.427	no	down	Sodium-coupled neutral amino acid transporter 3 [Dicentrarchus labrax]	RecName: Full=Sodium-coupled neutral amino acid transporter 3; AltName: Full=N-system amino acid transporter 1; AltName: Full=Na(+)-coupled neutral amino acid tran	annotation not avaliable	SLC38A3, SNAT3
CI01000069_05025745_05032197.path1	2152	2395	1.11292	109.78	115.11	0.07	0.033	0.138	no	up	protein YIPF2 [Danio rerio]	RecName: Full=Protein YIPF1; AltName: Full=YIP1 family member 1	Yip1 domain family, member 2	_
CI01000041_00527357_00541059.path1	2245	2394	1.06637	116.05	116.59	0.01	0.18	0.403	no	up	Sfrs1 protein [Danio rerio]	RecName: Full=Serine/arginine-rich splicing factor 1B; AltName: Full=Splicing factor, arginine/serine-rich 1; AltName: Full=Splicing factor, arginine/serine-rich 1	splicing factor, arginine/serine-rich 1	SFRS1_9
CI01000321_02550520_02559309.path1	3230	2393	0.740867	19.49	13.6	-0.52	2.27e-08	2.1e-06	no	down	plectin a [Danio rerio]	RecName: Full=Plectin; Short=PCN; Short=PLTN; AltName: Full=Hemidesmosomal protein 1; Short=HD1; AltName: Full=Plectin-1 [Homo sapiens]	plectin 1, intermediate filament binding protein 500kDa	PLEC
CI01000054_01556797_01565522.path1	2400	2393	0.997083	57.81	54.3	-0.09	0.932	0.997	no	down	peptidyl-prolyl cis-trans isomerase FKBP9 precursor [Danio rerio]	RecName: Full=Peptidyl-prolyl cis-trans isomerase FKBP9; Short=PPIase FKBP9; AltName: Full=FK506-binding protein 9; Short=FKBP-9; AltName: Full=Rotamase; Flags: P	FK506 binding protein 9	FKBP9_10
CI01000024_03042658_03044136.path1	1912	2393	1.25157	218.75	257.94	0.24	1.88e-05	0.000532	no	up	cytochrome c [Ictalurus punctatus]	RecName: Full=Cytochrome c [Danio rerio]	Cytochrome c ; Electron carrier protein. The oxidized form of the cytochrome c heme group ca [...]	CYC
CI01000072_04284927_04303593.path1	2330	2392	1.02661	53.71	51.95	-0.05	0.527	0.751	no	down	Protein phosphatase 2 (formerly 2A), regulatory subunit A, beta isoform [Danio rerio]	RecName: Full=Serine/threonine-protein phosphatase 2A 65 kDa regulatory subunit A beta isoform; AltName: Full=PP2A subunit A isoform PR65-beta; AltName: Full=PP2A subu	_	PPP2R1
CI01000146_00706927_00733583.path1	2657	2392	0.900263	36.46	30.92	-0.24	0.0672	0.219	no	down	PREDICTED: adipocyte enhancer-binding protein 1 isoform X2 [Danio rerio]	RecName: Full=Adipocyte enhancer-binding protein 1; Short=AE-binding protein 1; AltName: Full=Aortic carboxypeptidase-like protein; Flags: Precursor [Mus musculus]	Novel protein similat to H.sapiens AEBP1, AE binding protein 1 (AEBP1) Fragment	_
CI01000030_02824217_02832330.path1	1855	2388	1.28733	180.39	218.79	0.28	1.7e-06	7.77e-05	no	up	PREDICTED: ATP synthase subunit delta, mitochondrial isoform X1 [Danio rerio]	RecName: Full=ATP synthase subunit delta, mitochondrial; AltName: Full=F-ATPase delta subunit; Flags: Precursor	ATP synthase, H+ transporting, mitochondrial F1 complex, delta subunit	ATPeF1D, ATP5D, ATP16
CI01000300_02738497_02743503.path1	1967	2387	1.21352	85.01	97.2	0.19	0.000202	0.0034	no	up	sialic acid synthase [Danio rerio]	RecName: Full=Sialic acid synthase; AltName: Full=N-acetylneuraminate synthase; AltName: Full=N-acetylneuraminate-9-phosphate synthase; AltName: Full=N-acetylneuram	N-acetylneuraminic acid phosphate synthase	NANS, SAS
CI01000327_03391608_03393235.path1	1818	2384	1.31133	88.12	108.87	0.3	3.11e-07	1.96e-05	no	up	cellular myelocytomatosis oncogene [Mylopharyngodon piceus]	RecName: Full=Transcriptional regulator Myc-2; Short=c-Myc-2; AltName: Full=C-Myc II	Transcriptional regulator Myc-A (c-Myc-A)(zc-Myc); Participates in the regulation of gene tr [...]	MYC
CI01000070_04679660_04692608.path1	2251	2384	1.05908	46.45	46.35	0	0.225	0.461	no	down	integrin, beta 1a precursor [Danio rerio]	RecName: Full=Integrin beta-1; AltName: Full=Fibronectin receptor subunit beta; AltName: Full=VLA-4 subunit beta; AltName: CD_antigen=CD29; Flags: Precursor [Mus musc	integrin, beta 1a	ITGB1
CI01000216_00214186_00232885.path1	2083	2384	1.1445	152.88	164.85	0.11	0.00816	0.0526	no	up	charged multivesicular body protein 5 [Danio rerio]	RecName: Full=Charged multivesicular body protein 5; AltName: Full=Chromatin-modifying protein 5 [Danio rerio]	Charged multivesicular body protein 5 (Chromatin-modifying protein 5); Probable peripherally [...]	CHMP5, VPS60
CI01000340_15624650_15626023.path1	1901	2383	1.25355	259.46	306.43	0.24	1.68e-05	0.00049	no	up	PREDICTED: cytochrome c oxidase subunit 6C-1-like [Takifugu rubripes]	RecName: Full=Cytochrome c oxidase subunit 6C-1; AltName: Full=Cytochrome c oxidase polypeptide VIc-1 [Thunnus obesus]	cytochrome c oxidase subunit VIc	COX6C
CI01000005_04829696_04837047.path1	2075	2382	1.14795	135.65	146.71	0.11	0.00693	0.0471	no	up	20S proteasome beta subunit [Cirrhinus molitorella]	RecName: Full=Proteasome subunit beta type-1-B; AltName: Full=20S proteasome beta-6 subunit B; Short=B6-B [Carassius auratus]	proteasome (prosome, macropain) subunit, beta type, 1 ; The proteasome is a multicatalytic p [...]	PSMB1
CI01000043_04746456_04753978.path1	2424	2382	0.982673	78.9	73.05	-0.11	0.863	0.964	no	down	7-dehydrocholesterol reductase [Danio rerio]	RecName: Full=7-dehydrocholesterol reductase; Short=7-DHC reductase; AltName: Full=Sterol Delta(7)-reductase	7-dehydrocholesterol reductase (7-DHC reductase)(EC 1.3.1.21)(Sterol Delta(7)-reductase); Pr [...]	DHCR7
CI01000013_12425691_12435347.path1	2213	2382	1.07637	78.97	80.09	0.02	0.13	0.331	no	up	neuroserpin precursor [Danio Si:ch211-167c22.4 [Danio rerio]	RecName: Full=Neuroserpin; AltName: Full=Peptidase inhibitor 12; Short=PI-12; AltName: Full=Serine protease inhibitor 17; AltName: Full=Serpin I1; Flags: Precursor [R	serpin peptidase inhibitor clade I neuroserpin member 1	_
CI01000304_15322368_15331609.path1	2240	2381	1.06295	89.83	89.96	0	0.201	0.429	no	up	fasciculation and elongation protein zeta-1 [Danio rerio]	RecName: Full=Fasciculation and elongation protein zeta-1; AltName: Full=Zygin I; AltName: Full=Zygin-1 [Homo sapiens]	fasciculation and elongation protein zeta 1 (zygin I)	_
CI01000013_06737670_06759152.path1	2495	2381	0.954309	38.55	34.66	-0.15	0.469	0.707	no	down	liprin-beta-1 [Danio rerio]	RecName: Full=Liprin-beta-1; AltName: Full=Protein tyrosine phosphatase receptor type f polypeptide-interacting protein-binding protein 1; Short=PTPRF-interacting	PTPRF interacting protein binding protein 1	_
CI01000321_04444212_04473051.path1	3149	2380	0.755795	20.06	14.28	-0.49	2.02e-07	1.38e-05	no	down	PREDICTED: histone-lysine N-methyltransferase ASH1L isoform X3 [Danio rerio]	RecName: Full=Histone-lysine N-methyltransferase ASH1L; AltName: Full=ASH1-like protein; AltName: Full=Absent small and homeotic disks protein 1 homolog [Mus musc	Novel protein similar to vertebrate ash1 (Absent, small, or homeotic)-like (Drosophila) (ASH [...]	ASH1L
CI01000299_02833341_02845817.path1	2316	2379	1.0272	69.57	67.32	-0.05	0.521	0.748	no	down	neuropilin 2b [Danio rerio]	RecName: Full=Neuropilin-2; AltName: Full=Vascular endothelial cell growth factor 165 receptor 2; Flags: Precursor [Homo sapiens]	_	NRP2
CI01000329_00412042_00412968.path1	2140	2378	1.11121	243.04	254.45	0.07	0.0356	0.145	no	up	histone H3.3 [Homo sapiens]	RecName: Full=Histone H3.3 [Rattus norvegicus]	annotation not avaliable	H3
CI01000310_04400605_04402587.path1	2349	2376	1.01149	58.01	55.29	-0.07	0.723	0.882	no	down	Zgc:73290 [Danio rerio]	RecName: Full=Interferon regulatory factor 2-binding protein-like A; AltName: Full=Enhanced at puberty protein 1 homolog A	_	_
CI01000220_00225403_00280238.path1	2604	2375	0.912058	37.1	31.88	-0.22	0.114	0.303	no	down	structural maintenance of chromosomes 1A, like [Danio rerio]	RecName: Full=Structural maintenance of chromosomes protein 1A; Short=SMC protein 1A; Short=SMC-1A; Short=xSMC1 [Xenopus laevis]	_	SMC1
CI01000118_00022763_00068732.path1	2576	2374	0.921584	88.48	76.82	-0.2	0.166	0.385	no	down	muscleblind-like protein 1 isoform B [Danio rerio]	RecName: Full=Muscleblind-like protein 3; AltName: Full=Tmbnl3 [Takifugu rubripes]	muscleblind-like (Drosophila)	MBNL
CI01000024_03158549_03204727.path1	3321	2374	0.714845	11.69	7.87	-0.56	3.33e-10	5.47e-08	no	down	PREDICTED: dynein heavy chain 11, axonemal [Danio rerio]	RecName: Full=Dynein heavy chain 11, axonemal; AltName: Full=Axonemal beta dynein heavy chain 11; AltName: Full=Ciliary dynein heavy chain 11 [Homo sapiens]	dynein, axonemal, heavy chain 11	DNAH
CI01000012_05748899_05754466.path1	2055	2372	1.15426	64.73	70.39	0.12	0.00513	0.0383	no	up	endoplasmic reticulum lectin 1 precursor [Danio rerio]	RecName: Full=Endoplasmic reticulum lectin 1; AltName: Full=ER lectin; Short=Erlectin; Flags: Precursor	erlectin	ERLEC1, XTP3B
CI01000053_02122241_02132642.path1	2363	2370	1.00296	58.18	54.97	-0.08	0.845	0.956	no	down	cleft lip and palate transmembrane protein 1 homolog [Danio rerio]	RecName: Full=Cleft lip and palate transmembrane protein 1 homolog	Cleft lip and palate transmembrane protein 1 homolog ; May play a role in T-cell development [...]	_
CI01000016_05966893_05982233.path1	3211	2367	0.737154	27.38	19.01	-0.52	1.35e-08	1.36e-06	no	down	PREDICTED: uncharacterized protein LOC558727 isoform X1 [Danio rerio]	RecName: Full=RUN and SH3 domain-containing protein 1; AltName: Full=New molecule containing SH3 at the carboxy-terminus; Short=Nesca [Homo sapiens]	_	_
CI01000001_11822308_11849165.path1	3040	2366	0.778289	50.64	37.13	-0.45	3.77e-06	0.00015	no	down	PREDICTED: calsyntenin 1 isoform X1 [Danio rerio]	RecName: Full=Calsyntenin-1; AltName: Full=Alcadein-alpha; Short=Alc-alpha; AltName: Full=Alzheimer-related cadherin-like protein; AltName: Full=Non-classical cadh	calsyntenin 1	_
CI01000127_02467913_02475731.path1	2384	2361	0.990352	100.52	93.79	-0.1	0.979	1	no	down	guanine nucleotide binding protein (G protein), beta 5a [Danio rerio]	RecName: Full=Guanine nucleotide-binding protein subunit beta-5; AltName: Full=Gbeta5; AltName: Full=Transducin beta chain 5 [Homo sapiens]	hypothetical protein LOC562813	GNB5
CI01000092_01588502_01599337.path1	1896	2359	1.2442	87.54	102.61	0.23	3.16e-05	0.000801	no	up	PREDICTED: eukaryotic translation initiation factor 4H-like isoform X6 [Astyanax mexicanus]	RecName: Full=Eukaryotic translation initiation factor 4H; Short=eIF-4H; AltName: Full=Williams-Beuren syndrome chromosomal region 1 protein homolog	eukaryotic translation initiation factor 4H	_
CI01000057_05849700_05856513.path1	2253	2358	1.0466	94.49	93.17	-0.02	0.322	0.571	no	down	PREDICTED: serine/arginine-rich splicing factor 6-like [Astyanax mexicanus]	RecName: Full=Serine/arginine-rich splicing factor 6; AltName: Full=Pre-mRNA-splicing factor SRP55; AltName: Full=Splicing factor, arginine/serine-rich 6 [Homo sap	splicing factor, arginine/serine-rich 6	SFRS4_5_6
CI01000329_01137759_01139363.path1	2026	2357	1.16338	244.37	267.84	0.13	0.00328	0.0281	no	up	PREDICTED: V-type proton ATPase 16 kDa proteolipid subunit-like [Astyanax mexicanus]	RecName: Full=V-type proton ATPase 16 kDa proteolipid subunit; Short=V-ATPase 16 kDa proteolipid subunit; AltName: Full=15 kDa mediatophore protein; AltName: Full=Vac	ATPase, H+ transporting, lysosomal 16kDa, V0 subunit c	ATPeV0C, ATP6L
CI01000311_00041437_00043573.path1	2277	2356	1.03469	174.53	170.13	-0.04	0.437	0.679	no	down	putative iodothyronine deiodinase type 2.2, partial [Cyprinus carpio]	RecName: Full=Type II iodothyronine deiodinase; AltName: Full=5DII; AltName: Full=DIOII; AltName: Full=Type 2 DI; AltName: Full=Type-II 5'-deiodinase [Fundulus het	deiodinase, iodothyronine, type II ; Responsible for the deiodination of T4 (3,5,3',5'- tetr [...]	DIO2
CI01000016_05878037_05885761.path1	2094	2355	1.12464	61.82	65.51	0.08	0.0204	0.099	no	up	PREDICTED: folliculin isoform X1 [Danio rerio]	RecName: Full=Folliculin; AltName: Full=BHD skin lesion fibrofolliculoma protein; AltName: Full=Birt-Hogg-Dube syndrome protein [Homo sapiens]	folliculin	FLCN, BHD
CI01000026_04971470_04972391.path1	2174	2354	1.0828	162.63	165.9	0.03	0.105	0.288	no	up	transmembrane emp24 domain-containing protein 3 precursor [Danio rerio]	RecName: Full=Transmembrane emp24 domain-containing protein 3; AltName: Full=p24 family protein gamma-4; Short=p24gamma4; Flags: Precursor [Rattus norvegicus]	transmembrane emp24 protein transport domain containing 3	_
CI01000004_07784930_07788318.path1	2401	2354	0.980425	120.9	111.68	-0.11	0.83	0.949	no	down	calponin 2 [Danio rerio]	RecName: Full=Calponin-2; AltName: Full=Calponin H2, smooth muscle; AltName: Full=Neutral calponin	calponin 2	_
CI01000340_08204216_08250869.path1	3267	2352	0.719927	10.72	7.27	-0.55	8.44e-10	1.31e-07	no	down	PREDICTED: E3 ubiquitin-protein ligase HERC2 isoform X2 [Stegastes partitus]	RecName: Full=E3 ubiquitin-protein ligase HERC2; AltName: Full=HECT domain and RCC1-like domain-containing protein 2 [Homo sapiens]	hect domain and RLD 2	HERC2
CI01000306_02699041_02741501.path1	2076	2352	1.13295	15.85	16.92	0.09	0.0141	0.0764	no	up	Importin 9 [Danio rerio]	RecName: Full=Importin-9; Short=Imp9; AltName: Full=Ran-binding protein 9; Short=RanBP9 [Homo sapiens]	importin 9	_
CI01000340_04685622_04711254.path1	2755	2351	0.853358	39.15	31.47	-0.31	0.00442	0.0344	no	down	leptin receptor long form [Ctenopharyngodon idella]	RecName: Full=Leptin receptor; Short=LEP-R; AltName: Full=OB receptor; Short=OB-R; AltName: CD_antigen=CD295; Flags: Precursor [Sus scrofa]	_	LEPR
CI01000050_05596597_05600160.path1	2080	2346	1.12788	118.98	126.44	0.09	0.0178	0.0893	no	up	Golgi membrane protein 1-like [Danio rerio]	_	_	_
CI01000059_05730384_05743892.path1	1999	2345	1.17309	47.27	52.24	0.14	0.00201	0.0196	no	up	stress-induced-phosphoprotein 1 [Danio rerio]	RecName: Full=Stress-induced-phosphoprotein 1; Short=STI1; AltName: Full=Hsc70/Hsp90-organizing protein; Short=Hop [Rattus norvegicus]	stress-induced-phosphoprotein 1 (Hsp70/Hsp90-organizing protein)	STIP1
CI01000340_08950990_08963235.path1	2151	2343	1.08926	48.65	49.92	0.04	0.0839	0.25	no	up	PREDICTED: protein OS-9 isoform X1 [Danio rerio]	RecName: Full=Protein OS-9; Flags: Precursor [Mus musculus]	osteosarcoma amplified 9	OS9
CI01000191_00591202_00594485.path1	1924	2342	1.21726	96.57	110.75	0.2	0.000169	0.00294	no	up	proteasome subunit alpha type-1 [Danio rerio]	RecName: Full=Proteasome subunit alpha type-1 [Bos taurus]	proteasome (prosome, macropain) subunit, alpha type, 1	PSMA1
CI01000063_03784602_03791834.path1	3445	2341	0.679536	31.87	20.4	-0.64	3.76e-13	1.52e-10	no	down	PREDICTED: zinc finger and BTB domain-containing protein 38 [Danio rerio]	RecName: Full=Zinc finger and BTB domain-containing protein 4; AltName: Full=KAISO-like zinc finger protein 1; Short=KAISO-L1 [Homo sapiens]	KAISO-like zinc finger protein Fragment	ZBTB38
CI01000082_00635010_00655472.path1	2341	2341	1	75.57	71.2	-0.09	0.889	0.975	no	down	vasoactive intestinal polypeptide receptor 2 precursor [Danio rerio]	RecName: Full=Vasoactive intestinal polypeptide receptor 2; Short=VIP-R-2; AltName: Full=Helodermin-preferring VIP receptor; AltName: Full=Pituitary adenylate cycla	vasoactive intestinal peptide receptor 2	VIPR2
CI01000027_08429132_08434558.path1	2137	2337	1.09359	71.66	73.83	0.04	0.0717	0.229	no	up	zgc:77086 precursor [Danio rerio]	RecName: Full=Protein disulfide-isomerase A3; AltName: Full=Endoplasmic reticulum resident protein 57; Short=ER protein 57; Short=ERp57; AltName: Full=Glucose-regu	hypothetical protein LOC405841	PDIA3, GRP58
CI01000021_03617827_03624592.path1	2334	2337	1.00129	137.04	129.28	-0.08	0.87	0.967	no	down	PREDICTED: microtubule-associated protein RP/EB family member 1 isoform X1 [Danio rerio]	RecName: Full=Microtubule-associated protein RP/EB family member 1; AltName: Full=APC-binding protein EB1; AltName: Full=End-binding protein 1; Short=EB1 [Bos taur	microtubule-associated protein, RP/EB family, member 1	MAPRE
CI01000058_04466648_04523385.path1	2563	2336	0.911432	11.15	9.58	-0.22	0.112	0.299	no	down	PREDICTED: death-inducer obliterator 1-like isoform X1 [Astyanax mexicanus]	RecName: Full=Protein kinase C-binding protein 1; AltName: Full=Cutaneous T-cell lymphoma-associated antigen se14-3; Short=CTCL-associated antigen se14-3; AltName:	_	_
CI01000113_02321704_02328603.path1	2112	2332	1.10417	65.99	68.64	0.06	0.048	0.177	no	up	Phenylalanyl-tRNA synthetase, alpha subunit [Danio rerio]	RecName: Full=Phenylalanine--tRNA ligase alpha subunit; AltName: Full=Phenylalanyl-tRNA synthetase alpha subunit; Short=PheRS	Phenylalanyl-tRNA synthetase alpha chain (EC 6.1.1.20)(Phenylalanine--tRNA ligase alpha chai [...]	FARSA, pheS
CI01000313_01902080_01911647.path1	1920	2331	1.21406	34.58	39.55	0.19	0.000207	0.00346	no	up	zinc finger and BTB domain-containing protein 8A [Danio rerio]	RecName: Full=UDP-glucose 4-epimerase; AltName: Full=Galactowaldenase; AltName: Full=UDP-galactose 4-epimerase	zinc finger and BTB domain containing 8A	ZBTB8
CI01000325_04924091_05041746.path1	2739	2331	0.851041	4.93	3.95	-0.31	0.00379	0.031	no	down	novel protein similar to vertebrate spectrin repeat containing, nuclear envelope 1 (SYNE1) [Danio rerio]	RecName: Full=Nesprin-1; AltName: Full=Enaptin; AltName: Full=Myocyte nuclear envelope protein 1; Short=Myne-1; AltName: Full=Nuclear envelope spectrin repeat pro	_	SYNE1
CI01000015_02919382_02924809.path1	2389	2331	0.975722	73.61	67.66	-0.12	0.761	0.906	no	down	PREDICTED: 26S proteasome non-ATPase regulatory subunit 1 isoform X2 [Danio rerio]	RecName: Full=26S proteasome non-ATPase regulatory subunit 1; AltName: Full=26S proteasome regulatory subunit RPN2; AltName: Full=26S proteasome regulatory subunit	proteasome (prosome, macropain) 26S subunit, non-ATPase, 1	PSMD1, RPN2
CI01000096_00282562_00289289.path1	2315	2331	1.00691	112.91	107.12	-0.08	0.788	0.924	no	down	glutamate [NMDA]	RecName: Full=Protein lifeguard 1; AltName: Full=Glutamate [NMDA]	glutamate receptor, ionotropic, N-methyl D-aspartate-associated protein 1 (glutamate binding)	K06890
CI01000135_01482974_01491167.path1	2324	2329	1.00215	94.91	89.61	-0.08	0.857	0.961	no	down	S-adenosylmethionine decarboxylase proenzyme [Danio rerio]	RecName: Full=S-adenosylmethionine decarboxylase proenzyme; Short=AdoMetDC; Short=SAMDC; Contains: RecName: Full=S-adenosylmethionine decarboxylase alpha chain; Cont	adenosylmethionine decarboxylase 1	speD, AMD1
CI01000212_00288317_00304920.path1	2363	2328	0.985188	20.96	19.46	-0.11	0.902	0.982	no	down	PREDICTED: E3 SUMO-protein ligase RanBP2 isoform X1 [Danio rerio]	RecName: Full=E3 SUMO-protein ligase RanBP2; AltName: Full=Ran-binding protein 2; Short=RanBP2 [Mus musculus]	RANBP2-like and GRIP domain containing 2	RANBP2, NUP358
CI01000051_04038453_04045552.path1	2134	2327	1.09044	90.72	93.2	0.04	0.0807	0.244	no	up	transmembrane protein 30A [Danio Zgc:77655 [Danio rerio]	RecName: Full=Cell cycle control protein 50A; AltName: Full=P4-ATPase flippase complex beta subunit TMEM30A; AltName: Full=Transmembrane protein 30A [Gallus gallus	transmembrane protein 30A	_
CI01000009_02572388_02587828.path1	2818	2326	0.825408	31.19	24.25	-0.36	0.000501	0.00685	no	down	PREDICTED: probable ubiquitin carboxyl-terminal hydrolase FAF-X isoform X1 [Danio rerio]	RecName: Full=Probable ubiquitin carboxyl-terminal hydrolase FAF-X; AltName: Full=Deubiquitinating enzyme FAF-X; AltName: Full=Fat facets in mammals; Short=hFAM;	ubiquitin specific peptidase 9	USP9_24
CI01000001_09533674_09538902.path1	2136	2325	1.08848	83.93	86.07	0.04	0.0867	0.255	no	up	PREDICTED: ATPase, H+ transporting, lysosomal accessory protein 1b isoform X1 [Danio rerio]	RecName: Full=V-type proton ATPase subunit S1; Short=V-ATPase subunit S1; AltName: Full=Protein XAP-3; AltName: Full=V-ATPase Ac45 subunit; AltName: Full=V-ATPase S	ATPase, H+ transporting, lysosomal accessory protein 1	ATPeVS1, ATP6S1
CI01000055_01694900_01711518.path1	2382	2324	0.975651	34.8	31.99	-0.12	0.76	0.906	no	down	lethal(2) giant larvae protein homolog 2 [Danio rerio]	RecName: Full=Lethal(2) giant larvae protein homolog 2; AltName: Full=Protein penner	Lethal(2) giant larvae protein homolog 2 (Protein penner); Essential for hemidesmosome forma [...]	LLGL
CI01000005_01883894_01899867.path1	2105	2321	1.10261	40.99	42.58	0.05	0.0511	0.185	no	up	nucleolar and coiled-body phosphoprotein 1 [Danio rerio]	RecName: Full=Nucleolar and coiled-body phosphoprotein 1; AltName: Full=140 kDa nucleolar phosphoprotein; Short=Nopp140; AltName: Full=Nucleolar 130 kDa protein; AltN	Nucleolar and coiled-body phosphoprotein 1-like	_
CI01000039_07362633_07380267.path1	2274	2314	1.01759	37.13	35.59	-0.06	0.642	0.833	no	down	heterogeneous nuclear ribonucleoprotein L [Danio rerio]	RecName: Full=Heterogeneous nuclear ribonucleoprotein L; Short=hnRNP L [Homo sapiens]	.	HNRNPL
CI01000049_08454444_08471856.path1	2013	2312	1.14853	102.69	111.12	0.11	0.007	0.0474	no	up	Succinyl-CoA ligase [ADP/GDP-forming]	RecName: Full=Succinyl-CoA ligase [ADP/GDP-forming]	succinate-CoA ligase, GDP-forming alpha subunit	LSC1
CI01000149_00364039_00368354.path1	2335	2311	0.989722	124.85	116.42	-0.1	0.97	1	no	down	26S proteasome non-ATPase regulatory subunit 2 [Danio rerio]	RecName: Full=26S proteasome non-ATPase regulatory subunit 2; AltName: Full=26S proteasome regulatory subunit RPN1; AltName: Full=26S proteasome regulatory subunit	_	PSMD2, RPN1
CI01000228_00307063_00312064.path1	2190	2307	1.05342	83.52	82.89	-0.01	0.268	0.512	no	down	BSD domain containing 1 [Danio rerio]	RecName: Full=BSD domain-containing protein 1	BSD domain-containing protein 1	_
CI01000300_08989721_09024057.path1	2441	2306	0.944695	26.82	23.87	-0.17	0.362	0.613	no	down	PREDICTED: sister chromatid cohesion protein PDS5 homolog A isoform X1 [Danio rerio]	RecName: Full=Sister chromatid cohesion protein PDS5 homolog A	Sister chromatid cohesion protein PDS5 homolog A ; May contribute to regulation of sister ch [...]	PDS5
CI01000010_02293642_02296727.path1	1826	2305	1.26232	103.31	122.87	0.25	1.05e-05	0.000335	no	up	deoxyhypusine hydroxylase [Danio DOHH_DANRE RecName: Full=Deoxyhypusine hydroxylase; Short=DOHH; AltName: Full=Deoxyhypusine dioxygenase; A	RecName: Full=Deoxyhypusine hydroxylase; Short=DOHH; AltName: Full=Deoxyhypusine dioxygenase; AltName: Full=Deoxyhypusine monooxygenase [Danio rerio]	Deoxyhypusine hydroxylase (EC 1.14.99.29)(Deoxyhypusine monooxygenase); Catalyzes the hydrox [...]	DOHH
CI01180000_03798341_03812950.path1	2060	2302	1.11748	79.14	83.32	0.07	0.0283	0.123	no	up	PREDICTED: methionine aminopeptidase 1 isoform X1 [Danio rerio]	RecName: Full=Methionine aminopeptidase 1; Short=MAP 1; Short=MetAP 1; AltName: Full=Peptidase M 1 [Pongo abelii]	methionyl aminopeptidase 1	map
CI01000004_15291659_15296777.path1	2163	2301	1.0638	75.97	76.14	0	0.198	0.426	no	up	translocation protein SEC62 [Danio rerio]	RecName: Full=Translocation protein SEC62; AltName: Full=Translocation protein 1; Short=TP-1	similar to translocation protein 1	SEC62
CI01000054_10199933_10212166.path1	3093	2299	0.743291	26.47	18.54	-0.51	3.88e-08	3.41e-06	no	down	large proline-rich protein BAT2 [Danio rerio]	RecName: Full=Protein PRRC2A; AltName: Full=HLA-B-associated transcript 2; AltName: Full=Proline-rich and coiled-coil-containing protein 2A [Mus musculus]	Novel protein similar to vertebrate HLA-B associated transcript 2 (BAT2)	_
CI01000113_00770409_00789987.path1	2272	2298	1.01144	62.9	59.94	-0.07	0.725	0.884	no	down	noelin-2 [Danio rerio]	RecName: Full=Noelin-2; AltName: Full=Olfactomedin-2; Flags: Precursor [Homo sapiens]	olfactomedin 2	_
CI01000039_04829464_04847182.path1	2653	2293	0.864305	43.13	35.12	-0.3	0.00951	0.0584	no	down	PREDICTED: LOW QUALITY PROTEIN: zinc finger RNA-binding protein [Jaculus jaculus]	RecName: Full=Zinc finger RNA-binding protein	Zinc finger RNA-binding protein ; Involved in postimplantation and gastrulation stages of de [...]	ZFR
CI01000069_01661474_01662461.path1	1925	2292	1.19065	285.25	319.99	0.17	0.000815	0.00998	no	up	proto galectin Gal1-L2 [Danio rerio]	RecName: Full=Beta-galactoside-binding lectin; AltName: Full=14 kDa lectin; AltName: Full=Electrolectin [Electrophorus electricus]	_	LGALS1
CI01000325_07140324_07162617.path1	2850	2292	0.804211	25.21	19.1	-0.4	7.12e-05	0.00151	no	down	PREDICTED: kinase D-interacting substrate of 220 kDa isoform X1 [Danio rerio]	RecName: Full=Kinase D-interacting substrate of 220 kDa; AltName: Full=Ankyrin repeat-rich membrane-spanning protein	Kinase D-interacting substrate of 220 kDa (Ankyrin repeat-rich membrane spanning protein); D [...]	KIDINS220, ARMS
CI01000071_04464134_04466967.path1	1773	2289	1.29103	126.54	153.92	0.28	1.56e-06	7.24e-05	no	up	stromal cell-derived factor 2-like 1 [Hypophthalmichthys molitrix]	RecName: Full=Stromal cell-derived factor 2-like protein 1; Short=SDF2-like protein 1; AltName: Full=PWP1-interacting protein 8; Flags: Precursor [Homo sapiens]	stromal cell-derived factor 2-like 1	_
CI01000027_01249889_01250572.path1	2061	2286	1.10917	140.65	146.98	0.06	0.04	0.156	no	up	rapunzel [Danio rerio]	_	annotation not avaliable	_
CI01000004_07646516_07653787.path1	2101	2286	1.08805	137.35	140.8	0.04	0.0889	0.259	no	up	tRNA selenocysteine 1-associated protein 1-like [Danio rerio]	RecName: Full=tRNA selenocysteine 1-associated protein 1-like; AltName: Full=tRNA selenocysteine 1-associated protein 1; AltName: Full=tRNA selenocysteine-associa	tRNA selenocysteine 1-associated protein 1 (tRNA selenocysteine-associated protein 1); Invol [...]	_
CI01000311_01924031_01929402.path1	1955	2285	1.1688	68.66	75.61	0.14	0.00261	0.0238	no	up	ERO1-like protein beta [Cricetulus griseus]	RecName: Full=ERO1-like protein alpha; Short=ERO1-L; Short=ERO1-L-alpha; AltName: Full=Endoplasmic reticulum oxidoreductin-1-like protein; AltName: Full=Oxidoreduc	ERO1-like protein alpha Precursor (ERO1-L-alpha)(ERO1-L)(EC 1.8.4.-)(Oxidoreductin-1-L-alpha [...]	ERO1LB
CI01000001_08271059_08344201.path1	3150	2285	0.725397	32.74	22.38	-0.55	2.44e-09	3.08e-07	no	down	agrin precursor [Danio rerio]	RecName: Full=Agrin; Contains: RecName: Full=Agrin N-terminal 110 kDa subunit; Contains: RecName: Full=Agrin C-terminal 110 kDa subunit; Contains: RecName: Full=A	_	AGRN
CI01000216_00276268_00331635.path1	2797	2277	0.814087	21.37	16.39	-0.38	0.000188	0.00321	no	down	PREDICTED: DENN domain-containing protein 4C isoform X1 [Danio rerio]	RecName: Full=DENN domain-containing protein 4C [Mus musculus]	DENN/MADD domain containing 4C	_
CI01000026_00536912_00540674.path1	2081	2276	1.0937	70.85	73.01	0.04	0.0726	0.23	no	up	synaptotagmin-4 [Danio rerio]	RecName: Full=Synaptotagmin-4; AltName: Full=Synaptotagmin IV; Short=SytIV [Homo sapiens]	synaptotagmin IV	_
CI01000046_03982069_03996142.path1	2530	2274	0.898814	31.77	26.9	-0.24	0.0647	0.214	no	down	protein flightless-1 homolog [Danio rerio]	RecName: Full=Protein flightless-1 homolog [Homo sapiens]	flightless I homolog (Drosophila)	_
CI01000004_10907590_10926357.path1	2385	2271	0.952201	41.88	37.57	-0.16	0.447	0.687	no	down	PREDICTED: E3 ubiquitin-protein ligase MARCH6 isoformX2 [Danio rerio]	RecName: Full=E3 ubiquitin-protein ligase MARCH6; AltName: Full=Doa10 homolog; AltName: Full=Membrane-associated RING finger protein 6; AltName: Full=Membrane-ass	membrane-associated ring finger (C3HC4) 6	MARCH6, DOA10
CI01000340_12089553_12126875.path1	2600	2271	0.873462	32.76	26.96	-0.28	0.0169	0.0865	no	down	unnamed protein product [Oncorhynchus mykiss]	RecName: Full=Neural cell adhesion molecule L1-like protein; AltName: Full=Close homolog of L1; Contains: RecName: Full=Processed neural cell adhesion molecule L1-	_	CHL1
CI01000340_17131778_17137630.path1	2272	2271	0.99956	56.65	53.35	-0.09	0.896	0.979	no	down	PREDICTED: nuclear receptor coactivator 5 isoform X1 [Danio rerio]	RecName: Full=Nuclear receptor coactivator 5; Short=NCoA-5; AltName: Full=Coactivator independent of AF-2; Short=CIA [Homo sapiens]	nuclear receptor coactivator 5	_
CI01000344_00425805_00429962.path1	2807	2263	0.806199	264.7	201.05	-0.4	8.95e-05	0.00181	no	down	ras-related protein Rab-1A isoform 1 [Camelus ferus]	RecName: Full=Ras-related protein Rab-1A; AltName: Full=YPT1-related protein [Homo sapiens]	RAB1B, member RAS oncogene family	RAB1A
CI01000352_01809199_01869179.path1	2876	2263	0.786857	25.88	19.19	-0.43	1.16e-05	0.000362	no	down	PREDICTED: multiple PDZ domain protein-like [Danio rerio]	RecName: Full=Multiple PDZ domain protein; AltName: Full=Multi-PDZ domain protein 1 [Rattus norvegicus]	_	MPDZ, MUPP1, Patj
CI01000026_11497016_11677778.path1	2907	2255	0.775714	40.17	29.36	-0.45	3.21e-06	0.00013	no	down	PREDICTED: VPS10 domain-containing receptor SorCS2 [Danio rerio]	RecName: Full=VPS10 domain-containing receptor SorCS2; Flags: Precursor [Homo sapiens]	sortilin-related VPS10 domain containing receptor 2	_
CI01000053_00830433_00864331.path1	2320	2253	0.971121	34.81	31.85	-0.13	0.696	0.867	no	down	PREDICTED: roundabout homolog 2-like [Danio rerio]	RecName: Full=Roundabout homolog 2; Flags: Precursor [Homo sapiens]	transmembrane receptor Roundabout3-like	ROBO3
CI01000127_00745441_00776067.path1	2452	2252	0.918434	19.4	16.78	-0.21	0.151	0.362	no	down	PREDICTED: protein MON2 homolog isoform X6 [Stegastes partitus]	RecName: Full=Protein MON2 homolog [Xenopus laevis]	yeast MON (monensin-resistant) homolog family member (mon-2)-like	_
CI01000000_08987936_08991586.path1	1815	2247	1.23802	61.53	71.76	0.22	5.36e-05	0.00123	no	up	PREDICTED: nucleotide exchange factor SIL1-like isoform X1 [Danio rerio]	RecName: Full=Nucleotide exchange factor SIL1; Flags: Precursor [Rattus norvegicus]	SIL1 homolog, endoplasmic reticulum chaperone (S. cerevisiae)	SIL1, SLS1
CI01000063_01809470_01817028.path1	2329	2245	0.963933	67.73	61.51	-0.14	0.596	0.8	no	down	PREDICTED: probable E3 ubiquitin-protein ligase MGRN1-like isoformX1 [Danio rerio]	RecName: Full=Probable E3 ubiquitin-protein ligase MGRN1; AltName: Full=Mahogunin RING finger protein 1 [Danio rerio]	Probable E3 ubiquitin-protein ligase MGRN1 (EC 6.3.2.-)(Mahogunin RING finger protein 1); Pr [...]	MGRN1
CI01000155_00043459_00053506.path1	2037	2242	1.10064	52.56	54.5	0.05	0.0566	0.196	no	up	PREDICTED: E3 ubiquitin-protein ligase TRIM36 isoform X1 [Astyanax mexicanus]	RecName: Full=E3 ubiquitin-protein ligase TRIM36; AltName: Full=RING finger protein 98; AltName: Full=Tripartite motif-containing protein 36; AltName: Full=Zinc-b	tripartite motif-containing 36	TRIM36
CI01000340_19099817_19112491.path1	2220	2240	1.00901	45.57	43.32	-0.07	0.76	0.906	no	down	methionine--tRNA ligase, cytoplasmic [Danio rerio]	RecName: Full=Methionine--tRNA ligase, cytoplasmic; AltName: Full=Methionyl-tRNA synthetase; Short=MetRS [Xenopus laevis]	methionyl-tRNA synthetase	MARS, metG
CI01000112_04289359_04311224.path1	2130	2239	1.05117	79.86	79.09	-0.01	0.288	0.534	no	down	PREDICTED: uncharacterized protein LOC768176 isoform X1 [Danio rerio]	RecName: Full=Coagulation factor VII; AltName: Full=Proconvertin; AltName: Full=Serum prothrombin conversion accelerator; Short=SPCA; AltName: INN=Eptacog alfa; Contai	protein Z, vitamin K-dependent plasma glycoprotein	F10
CI01000021_05797550_05804777.path1	1946	2239	1.15057	190.43	206.43	0.12	0.00663	0.0457	no	up	Cellular nucleic acid-binding protein [Salmo salar]	RecName: Full=Cellular nucleic acid-binding protein; Short=CNBP; AltName: Full=Zinc finger protein 9	zinc finger protein 9	CNBP
CI01000063_02180702_02195010.path1	2076	2236	1.07707	32.83	33.31	0.02	0.131	0.332	no	up	G1 to S phase transition 1 [Danio rerio]	RecName: Full=Eukaryotic peptide chain release factor GTP-binding subunit ERF3A; Short=Eukaryotic peptide chain release factor subunit 3a; Short=eRF3a; AltName: F	G1 to S phase transition 1	ERF3, GSPT
CI01000000_17867711_17872984.path1	1993	2236	1.12193	198.78	210.11	0.08	0.0241	0.111	no	up	PREDICTED: Nedd4 family interacting protein 1 isoform X1 [Danio rerio]	RecName: Full=NEDD4 family-interacting protein 1; AltName: Full=NEDD4 WW domain-binding protein 5 [Mus musculus]	Nedd4 family interacting protein 1	_
CI01000032_02895288_02920625.path1	2326	2235	0.960877	48.77	44.16	-0.14	0.556	0.772	no	down	ribosomal protein S6 kinase alpha-6 [Danio rerio]	RecName: Full=Ribosomal protein S6 kinase alpha-6; Short=S6K-alpha-6; AltName: Full=S6K-alpha 6-like	Ribosomal protein S6 kinase alpha-6 (S6K-alpha 6)(EC 2.7.11.1)(S6K-alpha 6-like); Serine/thr [...]	RPS6KA, RSK2
CI01180000_07696310_07709917.path1	2163	2235	1.03329	47.6	46.34	-0.04	0.456	0.695	no	down	calpain 1, (mu/I) large subunit a [Danio rerio]	RecName: Full=Calpain-1 catalytic subunit; AltName: Full=Calcium-activated neutral proteinase; Short=CANP; AltName: Full=Calpain-1 large subunit; AltName: Full=Mu/M-t	calpain 11	CAPN1
CI01000010_02687448_02702693.path1	2350	2232	0.949787	48.82	43.68	-0.16	0.421	0.664	no	down	PREDICTED: long-chain-fatty-acid--CoA ligase ACSBG2 isoform X1 [Danio rerio]	RecName: Full=Long-chain-fatty-acid--CoA ligase ACSBG2; AltName: Full=Acyl-CoA synthetase bubblegum family member 2	Novel protein (Wu:fk81d02) Fragment	ACSBG
CI01000027_03470743_03477848.path1	2130	2230	1.04695	110.84	109.33	-0.02	0.324	0.573	no	down	RecName: Full=T-box transcription factor TBX20; Short=T-box protein 20; AltName: Full=H15-related T-box transcription factor hrT AF239664_	RecName: Full=T-box transcription factor TBX20; Short=T-box protein 20; AltName: Full=H15-related T-box transcription factor hrT	T-box transcription factor TBX20 (T-box protein 20)(H15-related T-box transcription factor h [...]	TBX20
CI01000004_07152468_07158014.path1	1956	2229	1.13957	59.79	64.19	0.1	0.0111	0.0651	no	up	dnaJ homolog subfamily C member 1 precursor [Danio rerio]	RecName: Full=DnaJ homolog subfamily C member 1; AltName: Full=DnaJ protein homolog MTJ1; Flags: Precursor [Mus musculus]	DnaJ homolog subfamily C member 1-like	DNAJC1
CI01000154_00418700_00562133.path1	3079	2229	0.723936	17.85	12.17	-0.55	2.17e-09	2.83e-07	no	down	PREDICTED: teneurin-4 isoform X2 [Danio rerio]	RecName: Full=Teneurin-4; Short=Ten-4; AltName: Full=Protein Odd Oz/ten-m homolog 4; AltName: Full=Tenascin-M4; Short=Ten-m4; AltName: Full=Teneurin transmembrane p	odz, odd Oz/ten-m homolog 4 (Drosophila)	_
CI01000300_00776177_00776812.path1	1852	2226	1.20194	135.92	153.92	0.18	0.000462	0.00646	no	up	small GTPase Ras-dva [Danio rerio]	RecName: Full=GTP-binding protein Rhes; AltName: Full=Ras homolog enriched in striatum; AltName: Full=SE6C; Flags: Precursor [Rattus norvegicus]	small GTPase Ras-dva	_
CI01000340_06967769_06969169.path1	2075	2224	1.07181	154.48	155.99	0.01	0.156	0.37	no	up	regulator of G-protein signaling 16 [Danio rerio]	RecName: Full=Regulator of G-protein signaling 16; Short=RGS16; AltName: Full=Retinal-specific RGS; Short=RGS-r; AltName: Full=Retinally abundant regulator of G-pro	regulator of G-protein signaling 16	RGS
CI01000304_04007023_04008270.path1	1829	2224	1.21597	374.45	428.97	0.2	0.000207	0.00347	no	up	immediate early response 3-interacting protein 1 precursor [Danio rerio]	RecName: Full=Immediate early response 3-interacting protein 1	Immediate early response 3-interacting protein 1 ; May be involved in protein transport betw [...]	_
CI01000017_00153433_00163693.path1	2225	2223	0.999101	82.23	77.4	-0.09	0.903	0.982	no	down	suppressor of tumorigenicity 7 protein homolog [Danio rerio]	RecName: Full=Suppressor of tumorigenicity 7 protein homolog	Suppressor of tumorigenicity protein 7 homolog	_
CI01000130_00580462_00597240.path1	2230	2221	0.995964	55.87	52.43	-0.09	0.95	1	no	down	thioredoxin reductase 3 [Danio rerio]	RecName: Full=Thioredoxin reductase 1, cytoplasmic; Short=TR; AltName: Full=Thioredoxin reductase TR1 [Bos taurus]	thioredoxin reductase 3	trxB
CI01000029_01284636_01285656.path1	2317	2219	0.957704	199.18	179.72	-0.15	0.516	0.744	no	down	cyclic AMP-dependent transcription factor ATF-3 [Danio rerio]	RecName: Full=Cyclic AMP-dependent transcription factor ATF-3; Short=cAMP-dependent transcription factor ATF-3; AltName: Full=Activating transcription factor 3; AltName	activating transcription factor 3	ATF3, LRF1
CI01000065_03486630_03494354.path1	1962	2218	1.13048	80.55	85.79	0.09	0.0168	0.0863	no	up	prolactin regulatory element-binding protein [Danio rerio]	RecName: Full=Prolactin regulatory element-binding protein; AltName: Full=Mammalian guanine nucleotide exchange factor mSec12 [Homo sapiens]	prolactin regulatory element binding protein	PREB, SEC12
CI01000027_04439446_04461699.path1	2760	2216	0.802899	83.87	63.45	-0.4	6.77e-05	0.00146	no	down	PREDICTED: SHC-transforming protein 1 isoform X1 [Danio rerio]	RecName: Full=SHC-transforming protein 1; AltName: Full=SHC-transforming protein 3; AltName: Full=SHC-transforming protein A; AltName: Full=Src homology 2 domain-c	SHC-transforming protein 1 (Src homology 2 domain-containing-transforming protein C1)(SH2 do [...]	SHC1
CI01000118_00445906_00468559.path1	2428	2213	0.91145	33.05	28.38	-0.22	0.115	0.304	no	down	PERQ amino acid-rich with GYF domain-containing protein 2 [Danio rerio]	RecName: Full=PERQ amino acid-rich with GYF domain-containing protein 2; AltName: Full=Trinucleotide repeat-containing gene 15 protein	PERQ amino acid-rich with GYF domain-containing protein 2 (Trinucleotide repeat-containing g [...]	GIGYF
CI01000014_01140519_01142565.path1	2007	2213	1.10264	103.06	107.06	0.05	0.0529	0.188	no	up	unnamed protein product [Oncorhynchus mykiss]	RecName: Full=Thioredoxin domain-containing protein 15; Flags: Precursor	thioredoxin domain containing 15	_
CI01000004_16079875_16086958.path1	2948	2212	0.750339	61.24	43.29	-0.5	1.26e-07	9.27e-06	no	down	PREDICTED: apoptotic chromatin condensation inducer 1a isoform X4 [Danio rerio]	RecName: Full=Apoptotic chromatin condensation inducer in the nucleus; Short=Acinus [Homo sapiens]	_	ACIN1, ACINUS
CI01000340_06755244_06767885.path1	2142	2211	1.03221	66.13	64.31	-0.04	0.469	0.707	no	down	UDP-N-acetylhexosamine pyrophosphorylase [Danio rerio]	RecName: Full=UDP-N-acetylhexosamine pyrophosphorylase; Includes: RecName: Full=UDP-N-acetylgalactosamine pyrophosphorylase; Includes: RecName: Full=UDP-N-acetylglu	UDP-N-acetylglucosamine pyrophosphorylase 1	UAP1
CI01000026_15144573_15146721.path1	1779	2210	1.24227	104.85	122.71	0.23	4.33e-05	0.00103	no	up	cytochrome b-c1 complex subunit Rieske, mitochondrial [Danio rerio]	RecName: Full=Cytochrome b-c1 complex subunit Rieske, mitochondrial; AltName: Full=Complex III subunit 5; AltName: Full=Cytochrome b-c1 complex subunit 5; AltName:	ubiquinol-cytochrome c reductase, Rieske iron-sulfur polypeptide 1 ; Component of the ubiqui [...]	UQCRFS1, RIP1, petA
CI01000055_01421674_01422613.path1	2101	2210	1.05188	113.9	112.88	-0.01	0.284	0.53	no	down	PREDICTED: suppressor of cytokine signaling 3b isoform X1 [Danio rerio]	RecName: Full=Suppressor of cytokine signaling 3; Short=SOCS-3	suppressor of cytokine signaling 3	SOCS3, CIS3
CI01000013_08530191_08551478.path1	2299	2207	0.959983	18.3	16.55	-0.14	0.545	0.764	no	down	PREDICTED: nuclear pore complex protein Nup205 [Stegastes partitus]	RecName: Full=Nuclear pore complex protein Nup205; AltName: Full=205 kDa nucleoporin; AltName: Full=Nucleoporin Nup205 [Homo sapiens]	nucleoporin 205kDa	NUP205, NUP192
CI01000001_11656975_11660666.path1	2102	2207	1.04995	82.18	81.29	-0.02	0.299	0.546	no	down	PREDICTED: TAR DNA-binding protein 43 isoform X2 [Astyanax mexicanus]	RecName: Full=TAR DNA-binding protein 43; Short=TDP-43	TAR DNA binding protein	_
CI01000330_03700374_03704847.path1	1924	2204	1.14553	88.83	95.87	0.11	0.00859	0.0545	no	up	isocitrate dehydrogenase [NAD]	RecName: Full=Isocitrate dehydrogenase [NAD]	isocitrate dehydrogenase 3 (NAD+) alpha	IDH3
CI01000009_10089124_10102162.path1	2073	2204	1.06319	33.85	33.9	0	0.205	0.435	no	up	WD repeat-containing protein 3 [Salmo salar]	RecName: Full=WD repeat-containing protein 3 [Homo sapiens]	WD repeat domain 3	DIP2, UTP12, WDR3
CI01000317_00050135_00053607.path1	1919	2204	1.14851	120.88	130.8	0.11	0.00747	0.0495	no	up	hepatoma-derived growth factor-related protein 3 [Danio rerio]	RecName: Full=Hepatoma-derived growth factor-related protein 3; Short=HRP-3 [Rattus norvegicus]	annotation not avaliable	_
CI01000041_00158135_00164463.path1	2097	2200	1.04912	65.39	64.63	-0.02	0.306	0.554	no	down	Lis1a [Danio rerio]	RecName: Full=Lissencephaly-1 homolog B; AltName: Full=Platelet-activating factor acetylhydrolase IB subunit alpha b	Lissencephaly-1 homolog B ; Positively regulates the activity of the minus-end directed micr [...]	PAFAH1B1, LIS1
CI01000146_01963301_01985443.path1	2774	2200	0.793079	27.63	20.65	-0.42	2.49e-05	0.000659	no	down	lysine-specific demethylase 5C [Danio rerio]	RecName: Full=Lysine-specific demethylase 5D; AltName: Full=Histocompatibility Y antigen; Short=H-Y; AltName: Full=Histone demethylase JARID1D; AltName: Full=Jumon	jumonji, AT rich interactive domain 1C-like	KDM5, JARID1
CI01000006_03555987_03560997.path1	1780	2200	1.23596	155.59	181.18	0.22	6.47e-05	0.00141	no	up	PREDICTED: peptidyl-prolyl cis-trans isomerase FKBP2 isoform X1 [Danio rerio]	RecName: Full=Peptidyl-prolyl cis-trans isomerase FKBP2; Short=PPIase FKBP2; AltName: Full=13 kDa FK506-binding protein; Short=13 kDa FKBP; Short=FKBP-13; AltName:	FK506 binding protein 2, 13kDa	FKBP2
CI01000098_00438241_00447948.path1	1926	2198	1.14123	66.45	71.44	0.1	0.0105	0.0623	no	up	PREDICTED: ubiquitin carboxyl-terminal hydrolase 14-like [Hydra vulgaris]	RecName: Full=Ubiquitin carboxyl-terminal hydrolase 14; AltName: Full=Deubiquitinating enzyme 14; AltName: Full=Ubiquitin thioesterase 14; AltName: Full=Ubiquitin-	similar to ubiquitin specific protease 14	USP14, UBP6
CI01000299_02753238_02760499.path1	1988	2198	1.10563	54.08	56.33	0.06	0.0474	0.175	no	up	PREDICTED: bifunctional purine biosynthesis protein PURH isoform X3 [Leptonychotes weddellii]	RecName: Full=Bifunctional purine biosynthesis protein PURH; Includes: RecName: Full=Phosphoribosylaminoimidazolecarboxamide formyltransferase; AltName: Full=5-aminoi	_	purH
CI01000339_07584801_07611636.path1	2544	2194	0.862421	41.19	33.47	-0.3	0.00886	0.0555	no	down	GTPase-activating Rap/Ran-GAP domain-like protein 3 [Danio rerio]	RecName: Full=GTPase-activating Rap/Ran-GAP domain-like protein 3	_	_
CI01000340_03342324_03363204.path1	2144	2193	1.02285	40.63	39.16	-0.05	0.579	0.787	no	down	mitochondrial import receptor subunit TOM70 [Danio rerio]	RecName: Full=Mitochondrial import receptor subunit TOM70; AltName: Full=Mitochondrial precursor proteins import receptor; AltName: Full=Translocase of outer membr	translocase of outer mitochondrial membrane 70 homolog A	TOM70
CI01000015_03373445_03409681.path1	2422	2193	0.90545	33.8	28.83	-0.23	0.0894	0.26	no	down	PREDICTED: probable phospholipid-transporting ATPase IF isoform X1 [Danio rerio]	RecName: Full=Probable phospholipid-transporting ATPase IF; AltName: Full=ATPase IR; AltName: Full=ATPase class VI type 11B; AltName: Full=P4-ATPase flippase compl	ATPase, class VI, type 11B	E3.6.3.1
CI01000009_08425414_08428737.path1	1803	2192	1.21575	84.5	96.79	0.2	0.000218	0.00357	no	up	NADH dehydrogenase (ubiquinone) 1 alpha subcomplex, 10 [Danio rerio]	RecName: Full=NADH dehydrogenase [ubiquinone]	NADH dehydrogenase (ubiquinone) 1 alpha subcomplex, 10	NDUFA10
CI01000321_03693751_03699051.path1	1976	2192	1.10931	101.81	106.4	0.06	0.0411	0.159	no	up	adaptin ear-binding coat-associated protein 1 [Danio rerio]	RecName: Full=Adaptin ear-binding coat-associated protein 1; AltName: Full=NECAP endocytosis-associated protein 1; Short=NECAP-1	NECAP endocytosis associated 1	_
CI01000001_02393859_02406849.path1	2351	2192	0.932369	53.95	47.39	-0.19	0.251	0.491	no	down	calcium-binding and coiled-coil domain-containing protein 1 [Danio rerio]	RecName: Full=Calcium-binding and coiled-coil domain-containing protein 1	Calcium-binding and coiled-coil domain-containing protein 1 ; May function as a coactivator [...]	_
CI01000009_10271506_10292564.path1	2432	2187	0.89926	26.15	22.16	-0.24	0.0677	0.22	no	down	PREDICTED: poly [ADP-ribose]	RecName: Full=Poly [ADP-ribose]	si:dkey-174k18.1	PARP
CI01000029_09132920_09139682.path1	1966	2187	1.11241	62.68	65.7	0.07	0.0364	0.147	no	up	actin-related protein 10 [Danio Actin-related protein 10 homolog (S. cerevisiae) [Danio rerio]	RecName: Full=Actin-related protein 10	actin-related protein 10 homolog	ACTR10, ARP11
CI01000184_00480863_00497652.path1	2334	2186	0.93659	20.91	18.45	-0.18	0.287	0.534	no	down	PREDICTED: unconventional myosin-Va [Danio rerio]	RecName: Full=Unconventional myosin-Va; AltName: Full=Dilute myosin heavy chain, non-muscle [Rattus norvegicus]	im:7152131	MYO5
CI01000136_00995376_01015896.path1	2410	2185	0.906639	35.95	30.71	-0.23	0.0943	0.269	no	down	PREDICTED: kinesin family member 19 isoform X1 [Danio rerio]	RecName: Full=Kinesin-like protein KIF19 [Mus musculus]	.	KIF18_19
CI01000329_00163523_00173501.path1	2030	2182	1.07488	41.13	41.65	0.02	0.143	0.349	no	up	conserved oligomeric Golgi complex subunit 7 [Danio rerio]	RecName: Full=Conserved oligomeric Golgi complex subunit 7; Short=COG complex subunit 7; AltName: Full=Component of oligomeric Golgi complex 7 [Mus musculus]	component of oligomeric golgi complex 7	_
CI01000140_00608618_00612694.path1	2156	2180	1.01113	161.28	153.64	-0.07	0.732	0.889	no	down	PREDICTED: vesicle-associated membrane protein-associated protein A-like [Astyanax mexicanus]	RecName: Full=Vesicle-associated membrane protein-associated protein A; Short=VAMP-A; Short=VAMP-associated protein A; Short=VAP-A; AltName: Full=33 kDa VAMP-assoc	VAMP (vesicle-associated membrane protein)-associated protein A, 33kDa	VAPA
CI01000054_10215898_10219704.path1	2101	2180	1.0376	149.27	145.92	-0.03	0.413	0.656	no	down	casein kinase II subunit beta [Danio rerio]	RecName: Full=Casein kinase II subunit beta; Short=CK II beta [Danio rerio]	Casein kinase II subunit beta (CK II beta); Participates in Wnt signaling. Plays a complex r [...]	CSNK2B
CI01000129_01661645_01663621.path1	1619	2177	1.34466	122.28	154.92	0.34	4.22e-08	3.66e-06	no	up	Psmb6 protein [Danio rerio]	RecName: Full=Proteasome subunit beta type-6; Flags: Precursor [Bos taurus]	proteasome beta 6 subunit ; The proteasome is a multicatalytic proteinase complex which is c [...]	PSMB6
CI01000027_08946941_08955434.path1	2023	2177	1.07612	69.48	70.45	0.02	0.137	0.341	no	up	casein kinase 2, alpha 1 polypeptide [Danio rerio]	RecName: Full=Casein kinase II subunit alpha; Short=CK II	casein kinase 2 alpha 1	CSNK2A
CI01000350_01873458_01938798.path1	2566	2174	0.847233	29.93	23.89	-0.32	0.00317	0.0274	no	down	PREDICTED: neurabin-1 [Danio rerio]	RecName: Full=Neurabin-1; AltName: Full=Neurabin-I; AltName: Full=Neural tissue-specific F-actin-binding protein I; AltName: Full=PP1bp175; AltName: Full=Protein phos	.	PPP1R9
CI01000004_05812640_05834517.path1	2270	2172	0.956828	22.8	20.55	-0.15	0.507	0.738	no	down	PREDICTED: amylo-1, 6-glucosidase, 4-alpha-glucanotransferase isoform X1 [Danio rerio]	RecName: Full=Glycogen debranching enzyme; AltName: Full=Glycogen debrancher; Includes: RecName: Full=4-alpha-glucanotransferase; AltName: Full=Oligo-1,4-1,4-glucan	amylo-1, 6-glucosidase, 4-alpha-glucanotransferase	AGL
CI01000135_00871186_00875278.path1	2311	2171	0.93942	121.07	107.15	-0.18	0.314	0.562	no	down	PREDICTED: band 4.1-like protein 2 [Astyanax mexicanus]	RecName: Full=Band 4.1-like protein 2; AltName: Full=Generally expressed protein 4.1; Short=4.1G [Homo sapiens]	erythrocyte membrane protein band 4.1-like 2	EPB41, 4.1R
CI01000299_04242809_04251680.path1	2194	2166	0.987238	126.43	117.6	-0.1	0.934	0.998	no	down	arginine and glutamate-rich protein 1-B [Danio rerio]	RecName: Full=Arginine and glutamate-rich protein 1-B	Arginine and glutamate-rich protein 1-B	ARGLU1
CI01000012_08656797_08670009.path1	2152	2164	1.00558	25.82	24.46	-0.08	0.81	0.938	no	down	RRP12-like protein [Danio rerio]	RecName: Full=RRP12-like protein [Mus musculus]	_	RRP12
CI01000066_01589883_01604443.path1	2355	2164	0.918896	34.47	29.84	-0.21	0.156	0.369	no	down	PREDICTED: TBC1 domain family member 30 isoform X4 [Danio rerio]	RecName: Full=TBC1 domain family member 30 [Mus musculus]	TBC1 domain family, member 30	_
CI01000004_01302094_01304391.path1	1939	2163	1.11552	150.85	158.54	0.07	0.0324	0.136	no	up	natural killer cell enhancing factor [Cyprinus carpio]	RecName: Full=Peroxiredoxin-1 [Gallus gallus]	peroxiredoxin 1	PRDX1
CI01000053_01622562_01627092.path1	2093	2163	1.03344	61.91	60.28	-0.04	0.457	0.696	no	down	archain 1b [Danio rerio]	RecName: Full=Coatomer subunit delta; AltName: Full=Archain; AltName: Full=Delta-coat protein; Short=Delta-COP	archain 1 like	_
CI01000063_07217465_07224133.path1	2399	2162	0.901209	91.04	77.3	-0.24	0.0746	0.234	no	down	PREDICTED: pyruvate dehydrogenase [lipoamide]	RecName: Full=[Pyruvate dehydrogenase (acetyl-transferring)]	pyruvate dehydrogenase kinase 2-like	PDK2_3_4
CI01000196_00187948_00212382.path1	2859	2162	0.756208	66.3	47.23	-0.49	3.09e-07	1.96e-05	no	down	PREDICTED: histone deacetylase 7 isoform X1 [Poecilia formosa]	RecName: Full=Histone deacetylase 4; Short=HD4	histone deacetylase 7	HDAC7
CI01000314_00047584_00054458.path1	2240	2162	0.965179	92.2	83.84	-0.14	0.616	0.814	no	down	unnamed protein product [Oncorhynchus mykiss]	RecName: Full=Cell cycle control protein 50A; AltName: Full=P4-ATPase flippase complex beta subunit TMEM30A; AltName: Full=Transmembrane protein 30A [Gallus gallus	transmembrane protein 30A	_
CI01000069_02934862_02943383.path1	2108	2157	1.02324	141.99	136.88	-0.05	0.575	0.783	no	down	ADP-ribosylation factor-like protein 6-interacting protein 1 [Danio rerio]	RecName: Full=ADP-ribosylation factor-like protein 6-interacting protein 1; Short=ARL-6-interacting protein 1; Short=Aip-1; AltName: Full=Protein TBX2 [Mus musculu	ADP-ribosylation factor-like 6 interacting protein	_
CI01000343_00325619_00332374.path1	1870	2156	1.15294	73.11	79.41	0.12	0.00624	0.0439	no	up	purine nucleoside phosphorylase 5a [Carassius auratus]	RecName: Full=Purine nucleoside phosphorylase; Short=PNP; AltName: Full=Inosine phosphorylase; AltName: Full=Inosine-guanosine phosphorylase [Bos taurus]	nucleoside phosphorylase	punA
CI01180000_00507815_00529341.path1	2324	2155	0.927281	17.75	15.51	-0.19	0.212	0.444	no	down	PREDICTED: golgin subfamily A member 4 isoform X1 [Danio rerio]	RecName: Full=Golgin subfamily A member 4; AltName: Full=tGolgin-1 [Mus musculus]	golgi autoantigen, golgin subfamily a, 4	_
CI01000339_03787303_03792827.path1	1888	2152	1.13983	69.12	74.23	0.1	0.0115	0.0665	no	up	transcobalamin-2 precursor [Danio rerio]	RecName: Full=Transcobalamin-2; Short=TC-2; AltName: Full=Transcobalamin II; Short=TC II; Short=TCII; Flags: Precursor [Bos taurus]	transcobalamin II	TCN2
CI01000057_03611693_03627832.path1	2113	2152	1.01846	36.21	34.74	-0.06	0.635	0.828	no	down	exportin-2 [Danio rerio]	RecName: Full=Exportin-2; Short=Exp2; AltName: Full=Chromosome segregation 1-like protein; AltName: Full=Importin-alpha re-exporter [Danio rerio]	Exportin-2 (Exp2)(Importin-alpha re-exporter)(Chromosome segregation 1-like protein); Export [...]	CSE1, CAS, XPO2
CI01000005_04809530_04815597.path1	1946	2150	1.10483	71.75	74.69	0.06	0.0497	0.181	no	up	PREDICTED: F-box only protein 9 isoform X1 [Danio rerio]	RecName: Full=F-box only protein 9 [Danio rerio]	F-box only protein 9 isoform 1	FBXO9
CI01000005_05998137_06003757.path1	1663	2149	1.29224	102.68	125.01	0.28	1.85e-06	8.31e-05	no	up	RNA-binding protein PNO1 [Salmo RNA-binding protein PNO1 [Salmo salar]	RecName: Full=RNA-binding protein PNO1	RNA-binding protein PNO1	PNO1, DIM2
CI01000009_09483061_09483927.path1	2068	2149	1.03917	111.34	109.01	-0.03	0.399	0.645	no	down	potassium channel tetramerisation domain containing 12.1 [Danio rerio]	RecName: Full=BTB/POZ domain-containing protein KCTD12; AltName: Full=Pfetin; AltName: Full=Predominantly fetal expressed T1 domain [Homo sapiens]	potassium channel tetramerisation domain containing 12.1	_
CI01000063_01015926_01020021.path1	2141	2147	1.0028	59.7	56.4	-0.08	0.85	0.959	no	down	3'-phosphoadenosine 5'-phosphosulfate synthase 2b [Danio rerio]	RecName: Full=Bifunctional 3'-phosphoadenosine 5'-phosphosulfate synthase 2; Short=PAPS synthase 2; Short=PAPSS 2; AltName: Full=Sulfurylase kinase 2; Short=SK 2;	3'-phosphoadenosine 5'-phosphosulfate synthase 2	PAPSS
CI01000095_01952923_01958479.path1	2066	2147	1.03921	68.25	66.82	-0.03	0.398	0.644	no	down	Zgc:114089 protein, partial [Danio rerio]	RecName: Full=Immunoglobulin-like domain-containing receptor 1; Flags: Precursor [Mus musculus]	lsr like	_
CI01000017_00085745_00091574.path1	2120	2142	1.01038	58.38	55.58	-0.07	0.743	0.896	no	down	unnamed protein product [Oncorhynchus mykiss]	RecName: Full=DNA damage-binding protein 1; AltName: Full=DDB p127 subunit; AltName: Full=Damage-specific DNA-binding protein 1; AltName: Full=UV-damaged DNA-bindi	damage-specific DNA binding protein 1, 127kDa	DDB1
CI01000024_03499415_03506746.path1	1995	2140	1.07268	69.29	70.02	0.02	0.155	0.367	no	up	succinyl-CoA ligase [ADP-forming]	RecName: Full=Succinyl-CoA ligase [ADP-forming]	succinate-CoA ligase, ADP-forming, beta subunit	LSC2
CI01000037_03517736_03521602.path1	2496	2140	0.857372	35.96	29.05	-0.31	0.00656	0.0454	no	down	PREDICTED: insulin receptor substrate 2 [Danio rerio]	RecName: Full=Insulin receptor substrate 1-B; Short=IRS1-B; Short=xIRS-1-B; AltName: Full=XIRS-L'	si:dkeyp-24d6.1	IRS2
CI01000018_03035039_03102978.path1	2491	2135	0.857086	19.76	15.96	-0.31	0.00645	0.0449	no	down	PREDICTED: brefeldin A-inhibited guanine nucleotide-exchange protein 1 isoform X2 [Danio rerio]	RecName: Full=Brefeldin A-inhibited guanine nucleotide-exchange protein 1; Short=BIG1; Short=Brefeldin A-inhibited GEP 1; AltName: Full=ADP-ribosylation factor guani	ADP-ribosylation factor guanine nucleotide-exchange factor 1(brefeldin A-inhibited)	ARFGEF, BIG
CI01000000_03163645_03170599.path1	2033	2134	1.04968	149.92	148.26	-0.02	0.304	0.552	no	down	PREDICTED: clathrin light chain B-like isoform X4 [Danio rerio]	RecName: Full=Clathrin light chain B; Short=Lcb [Homo sapiens]	clathrin, light polypeptide-like	CLTB, LCB
CI01000032_02522753_02527262.path1	2447	2133	0.87168	35.78	29.39	-0.28	0.0162	0.084	no	down	PREDICTED: uncharacterized threonine-rich GPI-anchored glycoprotein PJ4664.02-like [Astyanax mexicanus]	RecName: Full=Protein FAM46C [Mus musculus]	family with sequence similarity 46, member D	_
CI01000314_01596442_01616381.path1	2358	2133	0.90458	15.66	13.35	-0.23	0.0874	0.256	no	down	PREDICTED: zinc finger protein 292a isoform X1 [Danio rerio]	RecName: Full=Zinc finger protein 292; AltName: Full=Zinc finger protein 15; Short=Zfp-15 [Mus musculus]	_	_
CI01000004_05373464_05376608.path1	2022	2129	1.05292	100.51	99.71	-0.01	0.279	0.523	no	down	calponin 3, acidic b [Danio Calponin 3, acidic b [Danio rerio]	RecName: Full=Calponin-3; AltName: Full=Calponin, acidic isoform; AltName: Full=Calponin, non-muscle isoform	calponin 3, acidic b	_
CI01000171_00822608_00823794.path1	1743	2127	1.22031	189.65	218.04	0.2	0.00018	0.00309	no	up	spermidine/spermine N1-acetyltransferase [Danio rerio]	RecName: Full=Diamine acetyltransferase 1; AltName: Full=Polyamine N-acetyltransferase 1; AltName: Full=Putrescine acetyltransferase; AltName: Full=Spermidine/sper	diamine N-acetyltransferase 1	speG
CI01000304_16370076_16401491.path1	2584	2127	0.823142	14.89	11.55	-0.36	0.000489	0.00673	no	down	PREDICTED: protein furry homolog isoformX1 [Danio rerio]	RecName: Full=Protein furry homolog [Homo sapiens]	furry homolog (Drosophila)	_
CI01000306_08061250_08076179.path1	1952	2126	1.08914	73.9	75.83	0.04	0.0893	0.26	no	up	MAP kinase-activated protein kinase 3 [Danio rerio]	RecName: Full=MAP kinase-activated protein kinase 3; Short=MAPK-activated protein kinase 3; Short=MAPKAP kinase 3; Short=MAPKAP-K3; Short=MAPKAPK-3; Short=MK-3 [Mu	mitogen-activated protein kinase-activated protein kinase 3	MAPKAPK3
CI01000158_00885015_00891759.path1	1848	2126	1.15043	53.45	57.93	0.12	0.00716	0.0481	no	up	BTB/POZ domain-containing protein KCTD9 [Danio rerio]	RecName: Full=BTB/POZ domain-containing protein KCTD9 [Homo sapiens]	potassium channel tetramerisation domain containing 9	_
CI01000068_00360325_00373390.path1	2015	2122	1.0531	162.45	161.17	-0.01	0.278	0.522	no	down	myotrophin [Danio rerio]	RecName: Full=Myotrophin [Danio rerio]	Myotrophin ; Potential role in cerebellar morphogenesis. May function in differentiation of [...]	_
CI01000027_01082314_01087880.path1	2224	2121	0.953687	65.29	58.66	-0.15	0.47	0.708	no	down	ubiquilin-4 [Danio rerio]	RecName: Full=Ubiquilin-1; AltName: Full=Protein linking IAP with cytoskeleton 1; Short=PLIC-1 [Mus musculus]	ataxin-1 ubiquitin-like interacting protein	UBQLN, DSK2
CI01000046_03920813_03930435.path1	2139	2121	0.991585	64.13	59.91	-0.1	0.999	1	no	down	PREDICTED: equilibrative nucleoside transporter 4 isoform X2 [Danio rerio]	RecName: Full=Equilibrative nucleoside transporter 4; AltName: Full=Solute carrier family 29 member 4	Equilibrative nucleoside transporter 4 (Solute carrier family 29 member 4); Functions as a p [...]	SLC29A4, ENT4
CI01000425_00014502_00032233.path1	2087	2119	1.01533	19.84	18.98	-0.06	0.677	0.855	no	down	PREDICTED: lysine-specific demethylase 5A [Stegastes partitus]	RecName: Full=Lysine-specific demethylase 5A; AltName: Full=Histone demethylase JARID1A; AltName: Full=Jumonji/ARID domain-containing protein 1A; AltName: Full=Re	_	KDM5, JARID1
CI01000004_10619819_10627261.path1	1707	2118	1.24077	69.71	81.49	0.22	5.39e-05	0.00123	no	up	protein canopy-1 precursor [Danio rerio]	RecName: Full=Protein canopy-1; AltName: Full=Protein D121; Flags: Precursor [Danio rerio]	Protein canopy-1 Precursor (Protein D121); Involved in the maintenance of the midbrain-hindb [...]	_
CI01000166_00608130_00615243.path1	2267	2114	0.93251	37.85	33.25	-0.19	0.255	0.496	no	down	PREDICTED: ubiquitin carboxyl-terminal hydrolase 8 isoform X2 [Danio rerio]	RecName: Full=Ubiquitin carboxyl-terminal hydrolase 8; AltName: Full=Deubiquitinating enzyme 8; AltName: Full=Ubiquitin isopeptidase Y; Short=hUBPy; AltName: Full=Ubi	ubiquitin specific peptidase 8	USP8, UBP5
CI01000339_05315745_05328393.path1	2621	2114	0.806562	36.51	27.74	-0.4	0.000109	0.0021	no	down	hamartin [Danio rerio]	RecName: Full=Hamartin; AltName: Full=Tuberous sclerosis 1 protein [Homo sapiens]	_	TSC1
CI01000116_00496124_00508681.path1	2122	2113	0.995759	38.08	35.73	-0.09	0.953	1	no	down	T-cell immune regulator 1 [Danio Zgc:55891 [Danio rerio]	RecName: Full=V-type proton ATPase 116 kDa subunit a isoform 4; Short=V-ATPase 116 kDa isoform a4; AltName: Full=Vacuolar proton translocating ATPase 116 kDa subuni	T-cell immune regulator 1	ATPeV0A, ATP6N
CI01000189_04120947_04130707.path1	2253	2107	0.935198	57.56	50.72	-0.18	0.278	0.522	no	down	PREDICTED: protein NDNF-like isoform X1 [Danio rerio]	RecName: Full=Protein NDNF; AltName: Full=Neuron-derived neurotrophic factor; Flags: Precursor [Homo sapiens]	hypothetical LOC100148595	_
CI01000001_05509301_05539080.path1	2496	2106	0.84375	21.28	16.92	-0.33	0.00258	0.0235	no	down	PREDICTED: brefeldin A-inhibited guanine nucleotide-exchange protein 2 [Danio rerio]	RecName: Full=Brefeldin A-inhibited guanine nucleotide-exchange protein 2; Short=Brefeldin A-inhibited GEP 2; AltName: Full=ADP-ribosylation factor guanine nucleot	ADP-ribosylation factor guanine nucleotide-exchange factor 2 (brefeldin A-inhibited)	ARFGEF, BIG
CI01000068_00219496_00223174.path1	1683	2105	1.25074	125.9	148.35	0.24	2.97e-05	0.000762	no	up	pleiotrophin precursor [Danio Pleiotrophin [Danio rerio]	RecName: Full=Pleiotrophin-A; Short=PTN-A; AltName: Full=Pleiotrophic factor-beta-1; Short=PTF-beta-1; Short=X-PTF-beta1; Flags: Precursor	pleiotrophin	PTN
CI01000054_07719547_07722201.path1	2133	2104	0.986404	143.67	133.52	-0.11	0.922	0.991	no	down	novel protein [Danio rerio]	RecName: Full=Uncharacterized protein C6orf62 homolog [Mus musculus]	hypothetical protein LOC553664	_
CI01000030_10797691_10834282.path1	2521	2103	0.834193	16.34	12.84	-0.35	0.00125	0.0137	no	down	PREDICTED: unconventional myosin-IXb-like isoform X1 [Astyanax mexicanus]	RecName: Full=Unconventional myosin-IXb; AltName: Full=Unconventional myosin-9b [Rattus norvegicus]	Myosin-IXb (Unconventional myosin-9b); Myosins are actin-based motor molecules with ATPase a [...]	MYO9
CI01000013_11365641_11366348.path1	1939	2102	1.08406	127.84	130.57	0.03	0.107	0.291	no	up	uncharacterized protein LOC559078 [Danio rerio]	_	_	_
CI01000223_00416958_00424933.path1	1822	2101	1.15313	36.72	39.89	0.12	0.00642	0.0448	no	up	PREDICTED: neurochondrin isoform X1 [Astyanax mexicanus]	RecName: Full=Neurochondrin	neurochondrin	_
CI01000223_00398156_00405578.path1	1769	2098	1.18598	137.62	153.77	0.16	0.00125	0.0137	no	up	proteasome subunit beta type-2 [Danio rerio]	RecName: Full=Proteasome subunit beta type-2 [Bos taurus]	proteasome (prosome, macropain) subunit, beta type, 2 ; The proteasome is a multicatalytic p [...]	PSMB2
CI01000059_05316640_05345577.path1	2323	2098	0.903142	33.65	28.64	-0.23	0.0828	0.248	no	down	huntingtin-interacting protein 1-related protein [Danio rerio]	RecName: Full=Huntingtin-interacting protein 1-related protein; Short=HIP1-related protein [Mus musculus]	huntingtin interacting protein 1 related	_
CI01000047_00450840_00455346.path1	2009	2095	1.04281	100.19	98.43	-0.03	0.366	0.615	no	down	26S protease regulatory subunit 8 [Danio rerio]	RecName: Full=26S protease regulatory subunit 8; AltName: Full=26S proteasome AAA-ATPase subunit RPT6; AltName: Full=Proteasome 26S subunit ATPase 5; AltName: Full=Pr	_	PSMC5, RPT6
CI01000012_13404454_13437477.path1	1842	2095	1.13735	12.58	13.48	0.1	0.0133	0.0735	no	up	putative hexokinase HKDC1 [Danio rerio]	RecName: Full=ATP-dependent RNA helicase SUPV3L1, mitochondrial; AltName: Full=Suppressor of var1 3-like protein 1; Short=SUV3-like protein 1; Flags: Precursor	hexokinase domain containing 1	HK
CI01000304_11140964_11155540.path1	1932	2095	1.08437	33.03	33.75	0.03	0.106	0.29	no	up	GC-rich sequence DNA-binding factor homolog [Danio rerio]	RecName: Full=PAX3- and PAX7-binding protein 1; AltName: Full=GC-rich sequence DNA-binding factor 1 [Homo sapiens]	GC-rich sequence DNA-binding factor homolog	GCFC
CI01000026_06085879_06100332.path1	1895	2095	1.10554	35.87	37.36	0.06	0.0494	0.18	no	up	cysteinyl-tRNA synthetase, cytoplasmic [Danio rerio]	RecName: Full=Cysteine--tRNA ligase, cytoplasmic; AltName: Full=Cysteinyl-tRNA synthetase; Short=CysRS [Mus musculus]	cysteinyl-tRNA synthetase	CARS, cysS
CI01000016_05205373_05206602.path1	1902	2094	1.10095	240.6	249.56	0.05	0.0588	0.201	no	up	_	_	_	_
CI01000015_01369632_01375517.path1	2012	2093	1.04026	163.05	159.8	-0.03	0.39	0.637	no	down	PREDICTED: profilin-2-like isoform 2 [Oreochromis niloticus]	RecName: Full=Profilin-2; AltName: Full=Profilin II [Rattus norvegicus]	profilin 2	PFN
CI01000340_10137511_10221465.path1	2761	2092	0.757696	32.28	23.04	-0.48	4.29e-07	2.53e-05	no	down	PREDICTED: calcium-dependent secretion activator 1 isoform X11 [Danio rerio]	RecName: Full=Calcium-dependent secretion activator 1; AltName: Full=Calcium-dependent activator protein for secretion 1; Short=CAPS-1 [Homo sapiens]	Ca++-dependent secretion activator	_
CI01000001_03623291_03628923.path1	2100	2091	0.995714	163.37	153.26	-0.09	0.954	1	no	down	DAZ-associated protein 2 [Danio DAZ associated protein 2 [Danio rerio]	RecName: Full=DAZ-associated protein 2; AltName: Full=Deleted in azoospermia-associated protein 2 [Homo sapiens]	DAZ associated protein 2	_
CI01000047_05104311_05105437.path1	1962	2090	1.06524	114.76	115.18	0.01	0.197	0.424	no	up	dexamethasone-induced Ras-related protein 1 [Danio rerio]	RecName: Full=Dexamethasone-induced Ras-related protein 1; Flags: Precursor [Rattus norvegicus]	RAS, dexamethasone-induced 1	RASD1
CI01000054_01173734_01187846.path1	2025	2088	1.03111	30.95	30.07	-0.04	0.485	0.722	no	down	PREDICTED: dyslexia-associated protein KIAA0319-like protein homolog isoform X1 [Astyanax mexicanus]	RecName: Full=Dyslexia-associated protein KIAA0319-like protein [Pongo abelii]	KIAA0319-like	_
CI01000026_12486292_12534245.path1	2712	2086	0.769174	19.04	13.8	-0.46	1.88e-06	8.42e-05	no	down	PREDICTED: protein scribble homolog isoform X8 [Danio rerio]	RecName: Full=Protein scribble homolog; AltName: Full=Scribble1 [Danio rerio]	scribbled homolog ; Scaffold protein involved in different aspects of polarized cells differ [...]	SCRIB
CI01000072_04353484_04415940.path1	2645	2084	0.787902	17.51	13	-0.43	1.66e-05	0.000487	no	down	PREDICTED: sortilin-related receptor isoform X3 [Danio rerio]	RecName: Full=Sortilin-related receptor; AltName: Full=Gp250; AltName: Full=Low-density lipoprotein receptor relative with 11 ligand-binding repeats; Short=LDLR re	sortilin-related receptor, L(DLR class) A repeats-containing	_
CI01000135_01342952_01399732.path1	2227	2083	0.935339	23.43	20.65	-0.18	0.28	0.525	no	down	PREDICTED: receptor-type tyrosine-protein phosphatase kappa-like isoform X13 [Neolamprologus brichardi]	RecName: Full=Receptor-type tyrosine-protein phosphatase kappa; Short=Protein-tyrosine phosphatase kappa; Short=R-PTP-kappa; Flags: Precursor [Mus musculus]	protein tyrosine phosphatase, receptor type, K	PTPRK
CI01000054_01679643_01683542.path1	1714	2083	1.21529	85.48	97.87	0.2	0.000254	0.00404	no	up	acidic leucine-rich nuclear phosphoprotein 32 family member E [Danio rerio]	RecName: Full=Acidic leucine-rich nuclear phosphoprotein 32 family member E [Danio rerio]	Acidic leucine-rich nuclear phosphoprotein 32 family member E ; Inhibits activity of protein [...]	ANP32E
CI01000000_14841466_14845039.path1	2022	2082	1.02967	70.07	67.97	-0.04	0.502	0.735	no	down	baculoviral IAP repeat-containing protein 4 [Danio rerio]	RecName: Full=E3 ubiquitin-protein ligase XIAP; AltName: Full=Baculoviral IAP repeat-containing protein 4; AltName: Full=X-linked inhibitor of apoptosis protein; Sh	X-linked inhibitor of apoptosis	XIAP, BIRC4
CI01000033_00425156_00470606.path1	2657	2081	0.783214	42.36	31.26	-0.44	9.91e-06	0.00032	no	down	Dynamin-1 [Ophiophagus hannah]	RecName: Full=Dynamin-2; AltName: Full=Dynamin UDNM [Mus musculus]	dynamin 2	DNM
CI01000005_06668264_06682593.path1	1967	2080	1.05745	77.29	77	-0.01	0.247	0.487	no	down	PREDICTED: F-box only protein 28 [Danio rerio]	RecName: Full=F-box only protein 28	Novel protein similar to vertebrate F-box protein 28 (FBXO28) Fragment	FBXO28
CI01000146_00374145_00401890.path1	2192	2080	0.948905	50.08	44.77	-0.16	0.416	0.66	no	down	PREDICTED: disintegrin and metalloproteinase domain-containing protein 9-like [Astyanax mexicanus]	RecName: Full=Disintegrin and metalloproteinase domain-containing protein 9; Short=ADAM 9; AltName: Full=Cellular disintegrin-related protein; AltName: Full=Meltri	a disintegrin and metalloproteinase domain 9	ADAM9
CI01000304_12496984_12537562.path1	1912	2079	1.08734	8.95	9.17	0.03	0.0964	0.273	no	up	PREDICTED: uncharacterized protein LOC100331563 [Danio rerio]	RecName: Full=FERM domain-containing protein 8 [Homo sapiens]	FERM domain containing 8	_
CI01000240_00073885_00081319.path1	1656	2074	1.25242	206.13	243.22	0.24	2.81e-05	0.000732	no	up	PREDICTED: small ubiquitin-related modifier 3-like isoform X1 [Neolamprologus brichardi]	RecName: Full=Small ubiquitin-related modifier 2; Short=SUMO-2; AltName: Full=MIF2 suppressor; AltName: Full=SMT3 homolog 2; AltName: Full=Sentrin-2; AltName: Full=U	Small ubiquitin-related modifier 2 Precursor (SUMO-2)(Ubiquitin-like protein SMT3B)(SMT3 hom [...]	SUMO, SMT3
CI01000186_00676085_00686938.path1	1841	2074	1.12656	33.7	35.77	0.09	0.0214	0.102	no	up	F-box only protein 42 [Danio rerio]	RecName: Full=F-box only protein 42 [Mus musculus]	F-box protein 42	FBXO42
CI01000003_00568546_00573291.path1	1694	2073	1.22373	94.81	109.31	0.21	0.000158	0.00281	no	up	PREDICTED: prothymosin alpha-B-like [Stegastes partitus]	RecName: Full=Prothymosin alpha-B [Danio rerio]	_	PTMA
CI01000050_06610618_06631765.path1	2177	2070	0.95085	34.96	31.32	-0.16	0.439	0.68	no	down	PREDICTED: dipeptidyl peptidase 9 [Ictidomys tridecemlineatus]	RecName: Full=Dipeptidyl peptidase 9; Short=DP9; AltName: Full=Dipeptidyl peptidase IV-related protein 2; Short=DPRP-2; AltName: Full=Dipeptidyl peptidase IX; Short	dipeptidyl-peptidase 9	DPP9
CI01000112_03192658_03204707.path1	2002	2070	1.03397	43.08	41.97	-0.04	0.455	0.695	no	down	MHC class I antigen [Labeobarbus intermedius]	_	major histocompatibility complex class I ZE like	_
CI01000027_07947743_07951397.path1	1844	2068	1.12148	191.28	202.1	0.08	0.0265	0.118	no	up	cathepsin K [Carassius auratus]	RecName: Full=Cathepsin K; Flags: Precursor [Sus scrofa]	hypothetical protein LOC791982	CTSK
CI01000304_00424703_00434890.path1	2033	2068	1.01722	71.89	68.9	-0.06	0.654	0.84	no	down	protein PRRC1 [Danio rerio]	RecName: Full=Protein PRRC1; AltName: Full=Proline-rich and coiled-coil-containing protein 1; AltName: Full=Protein misty somites [Danio rerio]	Protein PPRC1 (Protein misty somites)	_
CI01000004_03378562_03405135.path1	2081	2066	0.992792	61.91	57.91	-0.1	0.997	1	no	down	PREDICTED: protein wntless homolog isoform X3 [Stegastes partitus]	RecName: Full=Protein wntless homolog; AltName: Full=Integral membrane protein GPR177; Flags: Precursor	G protein-coupled receptor 177	_
CI01000189_03114741_03118058.path1	1677	2063	1.23017	85.55	99.15	0.21	0.00011	0.00211	no	up	transcriptional repressor protein YY1 [Danio rerio]	RecName: Full=Transcriptional repressor protein YY1; AltName: Full=Delta transcription factor; AltName: Full=NF-E1; AltName: Full=UCR-motif DNA-binding protein; AltN	YY1 transcription factor a	YY
CI01000030_02919390_02954905.path1	1801	2063	1.14547	25.66	27.69	0.11	0.00938	0.0578	no	up	PREDICTED: potassium/sodium hyperpolarization-activated cyclic nucleotide-gated channel 2 isoform X2 [Danio rerio]	RecName: Full=Potassium/sodium hyperpolarization-activated cyclic nucleotide-gated channel 2; AltName: Full=Brain cyclic nucleotide-gated channel 2; Short=BCNG-2; A	_	HCN2
CI01000213_00599960_00606013.path1	1756	2061	1.17369	85.92	95.01	0.14	0.00243	0.0225	no	up	serine/threonine protein phosphatase PP1 [Blumeria graminis f. sp. hordei DH14]	RecName: Full=Serine/threonine-protein phosphatase PP1(5.9) [Trypanosoma brucei brucei]	serine/threonine protein phosphatase PP1	PPP1C
CI01000016_04428669_04441464.path1	2362	2061	0.872566	99.6	81.88	-0.28	0.0176	0.0889	no	down	PREDICTED: DNA-binding death effector domain-containing protein 2 isoform X1 [Danio rerio]	RecName: Full=DNA-binding death effector domain-containing protein 2; AltName: Full=DED-containing protein FLAME-3; AltName: Full=FADD-like anti-apoptotic molecule	death effector domain-containing 1	_
CI01000337_01486226_01522078.path1	2552	2060	0.80721	17.25	13.12	-0.39	0.000123	0.00233	no	down	nipped-B-like protein A [Danio NIPLA_DANRE RecName: Full=Nipped-B-like protein A nipped-B like b [Danio r	RecName: Full=Nipped-B-like protein A	_	SCC2, NIPBL
CI01000063_03832086_03844644.path1	1953	2059	1.05428	100.29	99.61	-0.01	0.271	0.515	no	down	gelsolin-like actin filament capping protein, partial [Carassius gibelio]	RecName: Full=Macrophage-capping protein; AltName: Full=Actin regulatory protein CAP-G [Rattus norvegicus]	capping protein (actin filament), gelsolin-like	CAPG
CI01000006_09326410_09330229.path1	1669	2058	1.23307	135.96	157.95	0.22	9.31e-05	0.00187	no	up	PREDICTED: actin-related protein 2/3 complex subunit 3 [Astyanax mexicanus]	RecName: Full=Actin-related protein 2/3 complex subunit 3; AltName: Full=Arp2/3 complex 21 kDa subunit; Short=p21-ARC [Homo sapiens]	actin related protein 2/3 complex, subunit 3	ARPC3
CI01000306_00575882_00583996.path1	1923	2056	1.06916	128.97	129.91	0.01	0.176	0.397	no	up	Syngr2b protein [Danio rerio]	RecName: Full=Synaptogyrin-2; AltName: Full=Cellugyrin [Homo sapiens]	Syngr2b protein Fragment	_
CI01000054_01422305_01429659.path1	2354	2054	0.872557	104.95	86.27	-0.28	0.0177	0.089	no	down	Programmed cell death 6 interacting protein [Danio rerio]	RecName: Full=Programmed cell death 6-interacting protein; Short=PDCD6-interacting protein; AltName: Full=ALG-2-interacting protein 1; AltName: Full=ALG-2-interact	_	PDCD6IP, ALIX, RIM20
CI01000205_00635501_00636070.path1	1690	2051	1.21361	279.74	319.85	0.19	0.00029	0.0045	no	up	PREDICTED: nuclear protein 1-like isoform 2 [Danio rerio]	_	hypothetical protein	_
CI01000347_00487788_00511209.path1	2166	2050	0.946445	21.8	19.44	-0.16	0.39	0.637	no	down	lysine-specific demethylase 5B-B [Danio rerio]	RecName: Full=Lysine-specific demethylase 5B-B; AltName: Full=Histone demethylase JARID1B-B; AltName: Full=Jumonji/ARID domain-containing protein 1B-B	Lysine-specific demethylase 5B-B (EC 1.14.11.-)(Histone demethylase JARID1B-B)(Jumonji/ARID [...]	KDM5, JARID1
CI01000304_12539537_12551905.path1	2098	2050	0.977121	25.7	23.66	-0.12	0.786	0.923	no	down	vacuolar protein sorting-associated protein 51 homolog [Danio rerio]	RecName: Full=Vacuolar protein sorting-associated protein 51 homolog; AltName: Full=Protein fat-free	Protein fat-free ; Regulator of vesicle recycling and protein sorting. Required for both Gol [...]	_
CI01000019_03458890_03473706.path1	1853	2049	1.10577	77.09	80.31	0.06	0.0498	0.181	no	up	PREDICTED: guanine nucleotide-binding protein G(i) subunit alpha-1 [Stegastes partitus]	RecName: Full=Guanine nucleotide-binding protein G(i) subunit alpha-1; AltName: Full=Adenylate cyclase-inhibiting G alpha protein [Rattus norvegicus]	guanine nucleotide binding protein (G protein), alpha inhibiting activity polypeptide 1	GNAI
CI01000024_01379088_01384220.path1	1918	2049	1.0683	56.63	57	0.01	0.181	0.404	no	up	PREDICTED: ets variant 5b isoform X2 [Danio rerio]	RecName: Full=ETS translocation variant 5; AltName: Full=Ets-related protein ERM [Homo sapiens]	ets related protein erm	ETV5
CI01000325_03588211_03636126.path1	3001	2048	0.682439	8.86	5.7	-0.63	1.78e-12	6.45e-10	no	down	PREDICTED: midasin [Danio rerio]	RecName: Full=Midasin; AltName: Full=MIDAS-containing protein [Homo sapiens]	_	MDN1, REA1
CI01000000_10979945_10982820.path1	2067	2045	0.989357	91.63	85.41	-0.1	0.966	1	no	down	RNA-binding motif protein, X chromosome [Danio rerio]	RecName: Full=RNA-binding motif protein, X chromosome; AltName: Full=Heterogeneous nuclear ribonucleoprotein G; Short=hnRNP G [Danio rerio]	_	RBMX, HNRNPG
CI01000129_01900317_01910154.path1	1994	2045	1.02558	46.58	45.01	-0.05	0.55	0.767	no	down	PREDICTED: NF-X1-type zinc finger protein NFXL1 isoform X2 [Galeopterus variegatus]	RecName: Full=NF-X1-type zinc finger protein NFXL1; AltName: Full=Ovarian zinc finger protein; Short=hOZFP [Homo sapiens]	_	NFXL1, OZFP
CI01000340_12799540_12811486.path1	2375	2043	0.860211	23.11	18.73	-0.3	0.00837	0.0536	no	down	polybromo 1, like [Danio rerio]	RecName: Full=Protein polybromo-1	polybromo 1	PBRM1, PB1
CI01000001_07678904_07760870.path1	2635	2042	0.774953	27.28	19.92	-0.45	4.06e-06	0.000159	no	down	PREDICTED: arginine-glutamic acid dipeptide repeats protein isoform X5 [Danio rerio]	RecName: Full=Arginine-glutamic acid dipeptide repeats protein; AltName: Full=Atrophin-1-related protein	arginine-glutamic acid dipeptide (RE) repeats	RERE
CI01180000_07146950_07151404.path1	2049	2041	0.996096	86.4	81.08	-0.09	0.949	1	no	down	H2A histone family, member Y-like [Danio rerio]	RecName: Full=Core histone macro-H2A.2; Short=Histone macroH2A2; Short=mH2A2 [Mus musculus]	H2A histone family, member Y-like	H2A
CI01000300_00509051_00514671.path1	1949	2041	1.0472	114.43	112.9	-0.02	0.329	0.578	no	down	UPF0472 protein C16orf72 homolog [Danio rerio]	RecName: Full=UPF0472 protein C16orf72 homolog [Danio rerio]	hypothetical protein LOC322387	_
CI01000058_04412049_04428358.path1	2597	2039	0.785137	26.39	19.52	-0.43	1.31e-05	0.000398	no	down	PREDICTED: nuclear receptor coactivator 3 [Danio rerio]	RecName: Full=Nuclear receptor coactivator 3; AltName: Full=Retinoid X receptor-interacting coactivator xSRC-3 [Xenopus laevis]	_	NCOA3, ACTR, KAT13B
CI01000059_08188428_08219512.path1	2134	2038	0.955014	29.2	26.28	-0.15	0.489	0.725	no	down	PREDICTED: tyrosine-protein kinase ABL1 isoform X3 [Danio rerio]	RecName: Full=Tyrosine-protein kinase ABL1; AltName: Full=Abelson murine leukemia viral oncogene homolog 1; AltName: Full=Abelson tyrosine-protein kinase 1; AltName	v-abl Abelson murine leukemia viral oncogene homolog 1-like	ABL1
CI01000006_04262648_04264650.path1	1694	2037	1.20248	102.96	116.64	0.18	0.000547	0.00733	no	up	claudin b, partial [Ctenopharyngodon idella]	RecName: Full=Claudin-4; AltName: Full=Clostridium perfringens enterotoxin receptor; Short=CPE-R; Short=CPE-receptor [Mus musculus]	claudin b	CLDN
CI01000043_02464522_02485377.path1	2295	2035	0.88671	40.86	34.13	-0.26	0.0386	0.153	no	down	PREDICTED: ubiquitin carboxyl-terminal hydrolase 10 isoformX1 [Danio rerio]	RecName: Full=Ubiquitin carboxyl-terminal hydrolase 10-B; AltName: Full=Deubiquitinating enzyme 10-B; AltName: Full=Ubiquitin thioesterase 10-B; AltName: Full=Ubiq	ubiquitin specific peptidase 10	USP10, UBP3
CI01000049_07754084_07775885.path1	2409	2035	0.844749	31.71	25.24	-0.33	0.00293	0.0258	no	down	PREDICTED: lysine (K)-specific demethylase 2B isoform X1 [Danio rerio]	RecName: Full=Lysine-specific demethylase 2A; AltName: Full=CXXC-type zinc finger protein 8; AltName: Full=F-box and leucine-rich repeat protein 11; AltName: Full=	lysine (K)-specific demethylase 2B isoform 2	FBXL10_11, KDM2
CI01000325_04752520_04771216.path1	2047	2035	0.994138	34.77	32.57	-0.09	0.978	1	no	down	PREDICTED: exocyst complex component 1 isoform X2 [Danio rerio]	RecName: Full=Exocyst complex component 1; AltName: Full=Exocyst complex component Sec3 [Mus musculus]	exocyst complex component 1	_
CI01000049_09483465_09491174.path1	1880	2034	1.08191	54.07	55.11	0.03	0.117	0.308	no	up	Smox protein [Danio rerio]	RecName: Full=Spermine oxidase; AltName: Full=Polyamine oxidase 1; Short=PAO-1; Short=PAOh1 [Homo sapiens]	Spermine oxidase	SMOX, PAO5
CI01000012_12054427_12060390.path1	1888	2029	1.07468	75.52	76.46	0.02	0.149	0.359	no	up	PREDICTED: nucleolysin TIAR [Pongo abelii]	RecName: Full=Nucleolysin TIA-1 isoform p40; AltName: Full=RNA-binding protein TIA-1; AltName: Full=T-cell-restricted intracellular antigen-1; Short=TIA-1; AltName	TIA1 cytotoxic granule-associated RNA binding protein-like 1	TIA1, TIAL1
CI01000021_03748559_03755297.path1	1864	2027	1.08745	70.22	71.95	0.04	0.0975	0.275	no	up	PREDICTED: proteasomal ubiquitin receptor ADRM1 isoform X1 [Danio rerio]	RecName: Full=Proteasomal ubiquitin receptor ADRM1	Proteasomal ubiquitin receptor ADRM1 ; Functions as a proteasomal ubiquitin receptor. Promot [...]	_
CI01000129_00693094_00699399.path1	1863	2025	1.08696	57.4	58.78	0.03	0.0992	0.278	no	up	beta-enolase [Danio rerio]	RecName: Full=Beta-enolase; AltName: Full=2-phospho-D-glycerate hydro-lyase; AltName: Full=Enolase 3; AltName: Full=Muscle-specific enolase; Short=MSE; AltName: Fu	enolase 3, (beta, muscle)	ENO, eno
CI01000051_07259968_07261598.path1	1678	2025	1.20679	148.34	168.66	0.19	0.000438	0.00618	no	up	PREDICTED: transcription factor BTF3 homolog 4 isoform X1 [Danio rerio]	RecName: Full=Transcription factor BTF3 homolog 4; AltName: Full=Basic transcription factor 3-like 4 [Danio rerio]	Transcription factor BTF3 homolog 4 (Basic transcription factor 3-like 4)	EGD1, BTF3
CI01000299_02670695_02682116.path1	1918	2023	1.05474	94.44	93.85	-0.01	0.269	0.513	no	down	PREDICTED: LOW QUALITY PROTEIN: NEDD4 family-interacting protein 2 [Calypte anna]	RecName: Full=NEDD4 family-interacting protein 2; AltName: Full=NEDD4 WW domain-binding protein 5A; AltName: Full=Putative MAPK-activating protein PM04/PM05/PM06/P	Nedd4 family interacting protein 2	_
CI01000340_14741325_14748811.path1	1720	2022	1.17558	98.39	108.97	0.15	0.00228	0.0216	no	up	Cyc1 protein [Danio rerio]	RecName: Full=Cytochrome c1, heme protein, mitochondrial; AltName: Full=Complex III subunit 4; AltName: Full=Complex III subunit IV; AltName: Full=Cytochrome b-c1 c	cytochrome c-1	CYC1, CYT1, petC
CI01000340_12814883_12824102.path1	2095	2020	0.9642	46.97	42.67	-0.14	0.607	0.807	no	down	PREDICTED: double-stranded RNA-binding protein Staufen homolog 1 isoform X3 [Danio rerio]	RecName: Full=Double-stranded RNA-binding protein Staufen homolog 1 [Homo sapiens]	staufen, RNA binding protein, homolog 1	STAU
CI01000319_00143560_00150809.path1	2208	2018	0.913949	68.71	59.16	-0.22	0.133	0.335	no	down	lanosterol 14-alpha demethylase [Danio rerio]	RecName: Full=Lanosterol 14-alpha demethylase; Short=LDM; AltName: Full=CYPLI; AltName: Full=Cytochrome P450 51A1; AltName: Full=Cytochrome P450-14DM; Short=Cytoch	cytochrome P450, family 51, subfamily A, polypeptide 1	CYP51
CI01000026_09365911_09428712.path1	2914	2017	0.692176	16.61	10.83	-0.61	1.36e-11	3.88e-09	no	down	PREDICTED: chromodomain-helicase-DNA-binding protein 9 isoform X5 [Danio rerio]	RecName: Full=Chromodomain-helicase-DNA-binding protein 9; Short=CHD-9; AltName: Full=ATP-dependent helicase CHD9; AltName: Full=Chromatin-related mesenchymal modu	chromodomain helicase DNA binding protein 9	CHD9
CI01000303_00276573_00279229.path1	1806	2015	1.11573	170.3	179.02	0.07	0.0343	0.141	no	up	PREDICTED: regulator of G-protein signaling 5-like isoform X2 [Danio rerio]	RecName: Full=Regulator of G-protein signaling 21; Short=RGS21 [Homo sapiens]	annotation not avaliable	RGS
CI01000313_01865377_01883946.path1	2105	2012	0.955819	35.79	32.23	-0.15	0.5	0.733	no	down	WD repeat-containing protein 43 [Danio rerio]	RecName: Full=WD repeat-containing protein 43 [Mus musculus]	WD repeat domain 43	UTP5, WDR43
CI01000080_01369811_01377361.path1	1970	2011	1.02081	63.86	61.42	-0.06	0.61	0.81	no	down	PREDICTED: selenocysteine insertion sequence-binding protein 2-like [Oryzias latipes]	RecName: Full=Selenocysteine insertion sequence-binding protein 2; Short=SECIS-binding protein 2 [Homo sapiens]	SECIS binding protein 2	SECISBP2, SBP2
CI01000112_03896750_03921778.path1	2299	2011	0.874728	35.52	29.27	-0.28	0.0205	0.0992	no	down	PREDICTED: serine/threonine-protein kinase/endoribonuclease IRE1-like isoform X1 [Maylandia zebra]	RecName: Full=Serine/threonine-protein kinase/endoribonuclease IRE1; AltName: Full=Endoplasmic reticulum-to-nucleus signaling 1; AltName: Full=Inositol-requiring p	_	ERN1
CI01000016_04062946_04083356.path1	1790	2010	1.12291	43.79	46.33	0.08	0.0257	0.116	no	up	Cops7a protein, partial [Danio rerio]	RecName: Full=COP9 signalosome complex subunit 7b; Short=SGN7b; Short=Signalosome subunit 7b [Bos taurus]	COP9 constitutive photomorphogenic homolog subunit 7A Fragment	COPS7, CSN7
CI01000004_15086759_15087492.path1	1657	2010	1.21304	326.35	372.97	0.19	0.000315	0.00481	no	up	PREDICTED: cocaine- and amphetamine-regulated transcript protein-like [Latimeria chalumnae]	RecName: Full=Cocaine- and amphetamine-regulated transcript protein; Contains: RecName: Full=CART(1-39); Contains: RecName: Full=CART(42-89); Flags: Precursor [Homo	_	_
CI01000001_11685422_11713351.path1	2509	2009	0.800717	31.53	23.79	-0.4	6.97e-05	0.00149	no	down	PREDICTED: kinesin family member 1B isoform X1 [Danio rerio]	RecName: Full=Kinesin-like protein KIF1B; Short=Klp [Homo sapiens]	_	KIF1
CI01000023_00339734_00342556.path1	1369	2009	1.46749	90.64	125.32	0.47	5.03e-12	1.6e-09	no	up	LOC100004902 protein [Danio rerio]	RecName: Full=Endoplasmic reticulum resident protein 27; Short=ER protein 27; Short=ERp27; Flags: Precursor [Homo sapiens]	endoplasmic reticulum protein 27	_
CI01000059_01463769_01531967.path1	2315	2008	0.867387	14.61	11.94	-0.29	0.0134	0.0739	no	down	acetyl-CoA carboxylase alpha [Ctenopharyngodon idella]	RecName: Full=Acetyl-CoA carboxylase; Short=ACC; Includes: RecName: Full=Biotin carboxylase [Gallus gallus]	Novel protein similar to vertebrate acetyl-Coenzyme A carboxylase alpha (ACACA) Fragment	ACACA
CI01000186_00692336_00696891.path1	1661	2006	1.20771	77.38	88.04	0.19	0.000426	0.00606	no	up	PREDICTED: filamin-binding LIM protein 1, partial [Astyanax mexicanus]	RecName: Full=Filamin-binding LIM protein 1; Short=FBLP-1; AltName: Full=Migfilin; AltName: Full=Mitogen-inducible 2-interacting protein; Short=MIG2-interacting p	filamin-binding LIM protein-1	_
CI01154342_00002696_00008511.path1	1926	2006	1.04154	83.94	82.37	-0.03	0.381	0.63	no	down	Transmembrane protein 181 [Tupaia chinensis]	RecName: Full=Transmembrane protein 181 [Homo sapiens]	_	_
CI01180000_09031248_09034339.path1	1963	2005	1.0214	128.87	124.02	-0.06	0.603	0.804	no	down	UPF0471 protein C1orf63 homolog [Danio rerio]	RecName: Full=Arginine/serine-rich protein 1 [Danio rerio]	_	_
CI01000304_08754563_08783858.path1	1899	2004	1.05529	30.59	30.41	-0.01	0.266	0.51	no	down	PREDICTED: lysyl oxidase homolog 2A isoform X1 [Danio rerio]	RecName: Full=Lysyl oxidase homolog 2A; AltName: Full=Lysyl oxidase-like protein 2A; Flags: Precursor	lysyl oxidase-like 2a	LOXL2_3_4
CI01000059_04633952_04678096.path1	2312	2002	0.865917	35.51	28.97	-0.29	0.0123	0.0693	no	down	AP-2 complex subunit beta, partial [Ophiophagus hannah]	RecName: Full=AP-2 complex subunit beta; AltName: Full=AP105B; AltName: Full=Adapter-related protein complex 2 subunit beta; AltName: Full=Adaptor protein complex	adaptor-related protein complex 2, beta 1 subunit	AP2B1
CI01000112_01865388_01878028.path1	1883	2002	1.0632	77.92	78.05	0	0.212	0.444	no	up	Zgc:136380 protein [Danio rerio]	RecName: Full=Luc7-like protein 3; AltName: Full=Cisplatin resistance-associated-overexpressed protein [Mus musculus]	hypothetical protein LOC563852	_
CI01000013_04916607_04940299.path1	1937	2001	1.03304	23.13	22.51	-0.04	0.468	0.706	no	down	PREDICTED: splicing factor 3B subunit 3-like [Danio rerio]	RecName: Full=Splicing factor 3B subunit 3 [Danio rerio]	Splicing factor 3B subunit 3 ; Subunit of the splicing factor SF3B required for 'A' complex [...]	SF3B3, SAP130, RSE1
[truncated: 31,480 more rows]

## Sheet: prrp1 up KEGG富集分析统计表
<label class="checkAll" style="cursor:pointer;padding-top:2px;"><i class="icon-check-empty" style="margin-right:5px;"></i>Num</label>	Pathway id	Description	Database	Ratio_in_study	Ratio_in_pop	Pvalue_uncorrected	Pvalue_corrected	First Category	Second Category					10	map05200	Pathways in cancer	KEGG PATHWAY	10/145	792/19469	0.0721716	0.66037	Human Diseases	Cancers: Overview					SampleGroup	GeneRatio	Qvalue	Count	Description
[truncated: 184 more rows]

[truncated: 3 more sheets: prrp1 down KEGG富集分析统计表, GO up 富集分析统计表, GO down富集分析统计表 ]
