# Supplementary material for: Reproductive Regulation of PrRPs in Teleost: The Link Between Feeding and Reproduction
Source: Front Endocrinol (Lausanne). 2021 Nov 3;12:762826. doi: 10.3389/fendo.2021.762826 (PMC8595397; doi:10.3389/fendo.2021.762826)
Supplement: Supplementary file 1 [file DataSheet_1.zip › Raw data/Figure4 σÄƒΣ╗úτ╗åΦâ₧μò░μì«μ▒çμÇ╗.xlsx]

## Sheet: Sheet1
LH release
	CTR	PrRP1	PrRP2								PrRP1	PrRP2
3h	100	312.316	268.45		5.57954	44.9858	18.9986			CTR	100	100		5	4
6h	100	160.259	159.821		3.59269	17.4487	10.5484			-9	130.687	123.383		6.91293	5.89436
12h	100	145.331	133.565		2.4952	9.64291	6.47803			-8	200.099	146.33		8.27918	5.30013
24h	100	148.461	146.051		4.34491	9.44904	3.50994			-7	271.785	193.699		8.79534	9.94823
										-6	312.316	268.45		44.9858	18.9986
lhb mRNA
	CTR	PrRP1	PrRP2								PrRP1	PrRP2
3h	100	146.807	214.323			12.3243	16.0446	13.6162		CTR	100	100		5	4
6h	100	236.806	235.948			5.70899	5.49138	5.91771		-9	227.293	138.486		38.9203	5.49664
12h	100	220.118	215.933			3.66724	7.50023	5.76533		-8	260.603	150.395		13.7536	4.22759
24h	100	327.461	219.835			3.75543	0.287776	2.86857		-7	278.244	160.395		16.0447	6.64177
										-6	327.461	219.835		0.287776	2.86857
GtHa
	CTR	PrRP1	PrRP2								PrRP1	PrRP2
3h	100	96.1791	114.63		5.37922	1.30115	3.70152			CTR	100	100		4	5
6h	100	120.551	134.314		4.84648	4.4789	4.24062			-9	125.786	113.939		1.97047	3.83317
12h	100	121.323	133.53		3.34241	1.60987	4.10055			-8	127.524	123.691		3.25913	8.12825
24h	100	137.071	130.948		4.20984	2.2006	2.42439			-7	128.54	125.273		5.66128	2.31673
										-6	137.071	130.948		2.2006	2.42439
