# Supplementary material for: Reproductive Regulation of PrRPs in Teleost: The Link Between Feeding and Reproduction
Source: Front Endocrinol (Lausanne). 2021 Nov 3;12:762826. doi: 10.3389/fendo.2021.762826 (PMC8595397; doi:10.3389/fendo.2021.762826)
Supplement: Supplementary file 1 [file DataSheet_1.zip › Raw data/Figure5 σÄƒΣ╗úτ╗åΦâ₧μò░μì«μ▒çμÇ╗.xlsx]

## Sheet: Sheet1
fshb
	3H	6H	12H	24H								PrRP1	PrRP2
CTR	100	100	100	100		5.29185	1.86407	4.14128	3.24777		CTR	100	100		5	4
PRRP1	134.012	127.813	127.086	128.445		8.00823	4.16979	4.62764	15.973		-9	114.632	121.615		3.39591	8.91309
PRRP2	104.11	103.138	121.489	120.155		1.58053	3.58912	7.09222	4.53056		-8	120.924	115.109		0.188474	8.03332
											-7	129.85	120.546		3.92213	14.4768
											-6	128.445	120.155		15.973	4.53056
drd2												PrRP2	PrRP1
	3H	6H	12H	24H							CTR	100	100		5.25867	4.78333
CTR	100	100	100	100							1nM	88.8772	85.2244		17.8391	1.27123
PRRP1	62.3184	60.6271	73.9789	72.7755							10nM	77.9489	64.0669		4.29064	6.71258
PRRP2	58.2339	64.5758	87.8662	84.3026							100nM	71.0133	76.2551		2.24612	3.89269
											1000nM	73.9789	87.8662		0.805039	8.25988
	2.24542	1.67237	5.25867	8.48978
	2.98952	0.365634	0.805039	8.53999
	4.24021	2.18116	0	1.44095
