# Supplementary material for: Reproductive Regulation of PrRPs in Teleost: The Link Between Feeding and Reproduction
Source: Front Endocrinol (Lausanne). 2021 Nov 3;12:762826. doi: 10.3389/fendo.2021.762826 (PMC8595397; doi:10.3389/fendo.2021.762826)
Supplement: Supplementary file 1 [file DataSheet_1.zip › Raw data/Figure6.7 prrp1.2Σ┐íσÅ╖ΘÇÜΦ╖»μ▒çμÇ╗.xlsx]

## Sheet: prrp1
	PKA: MDL、H89
									GtHα	CTR	100	6.24839
	LHb	CTR	100	10.9908						PrRP1	94.4619	7.62156
		PrRP1	161.204	19.0366						MDL	33.647	4.82121
		MDL	19.5731	3.28947						MDL+PrRP1	57.2848	8.63158
		MDL+PrRP1	30.8111	5.9327						H89	38.3512	3.47441
		H89	92.1677	6.13175						H89+PrRP1	50.9172	3.23739
		H89+PrRP1	93.764	3.50552
	PKC: U73122、GF
	LHb	CTR	100	8.76898					GtHa	CTR	100	4.21707
		PrRP1	146.21	8.17542						PrRP1	128.193	7.30456
		U73122	16.4413	1.63663						U73122	19.2973	2.92712
		PrRP1+U73122	20.1775	8.20369						PrRP1+U73122	16.9255	1.05817
		GF	101.639	3.93874						GF	66.101	2.45294
		GF+PrRP1	135.152	7.01354						GF+PrRP1	62.6351	8.48812
	LHβ	CTR	100	5.29533					GtHα	CTR	100	4.21707
		PrRP1	199.85	8.0584						PrRP1	128.193	7.30456
		U73122	16.4413	1.63663						U73122	19.2973	2.92712
		PrRP1+U73122	20.1775	8.20369						PrRP1+U73122	16.9255	1.05817
		APB	7.48954	0.131315						APB	30.7224	2.10231
		APB+PrRP1	5.4944	0.626668						APB+PrRP1	16.9908	1.51282
		KN62	112.35	4.47798						KN62	119.519	2.98086
		PrRP1+KN62	172.497	5.01644						PrRP1+KN62	114.972	6.08444
		Nifedipine	48.7223	3.85465						Nifedipine	77.477	1.60301
		PrRP1+Nifedipine	118.143	2.04083						NIF+PRRP1	102.767	5.59305
										Calmidazdium	36.6785	1.97196
	Nifedipine, CMZ, KN62									CMZ+PRRP1	32.9902	1.87002
	LHβ	CTR	100	5.29533
		PrRP1	199.85	8.0584
		Nifedipine	48.7223	3.85465
		PrRP1+Nifedipine	118.143	2.04083
		Calmidazdium	13.098	1.72611
		PrRP1+Calmidazdium	34.8128	4.4387
		KN62	112.35	4.47798
		PrRP1+KN62	172.497	5.01644
		CTR	100	2.56855
		PrRP1	155.171	2.70259
		MDL	78	3
		2+MDL	90	3.6866
		H89	79	5
		2+H89	92	3.16561
		CTR	100	2.56855
		PrRP1	155.171	2.70259
		U73122	92	9.72576
		2+U73122	101	7.33163
		GF	80	5
		2+GF	95	3
		CTR	100	2.56855
		PrRP1	155.171	2.70259
		2APB	79	5
		2+2APB	91	2
		Nifedipine	48.1315	1.73629
		2+Nifedipine	53.2118	8.8392
		CTR	100	2.56855
		PrRP1	155.171	2.70259
		CMZ	53.0845	1.71555
		2+CMZ	64.6865	2.76413
		KN62	70.6318	8.51425
		2+KN62	65.8545	2.84513

## Sheet: prrp2
	LHb	CTR	100	8.641								GtHa	CTR	100	14.1215
		PrRP2	158.323	14.7476									PrRP2	130.369	17.5922
		MDL	52.4857	1.46584									MDL	33.647	4.82121
		HDL+PrRP2	87.9621	12.6232									MDL+PrRP2	77.2848	8.63158
		H89	65.1638	0.631156									H89	38.3512	3.47441
		H89+PrRP2	51.5604	0.929897									H89+PrRP2	90.9172	3.23739
	LHb	CTR	100	8.641									CTR	100	14.1215
		PrRP2	158.323	14.7476									PrRP2	130.369	17.5922
		U73122	16.4413	1.63663									U73122	19.2973	2.92712
		U73122+PrRP2	25.1638	0.631156									PrRP2+U73122	27.9012	0.146764
		GF	101.639	3.93874									GF	66.101	2.45294
		GF+PrRP2	108.999	7.07508									PrRP2+GF	77.0204	12.1811
													CTR	100	10.6419
	LHb	CTR	100	6.31723									PrRP2	154.677	12.1786
		PrRP2	157.453	16.7111									APB	30.7224	2.10231
		2-APB	7.48954	0.131315									PrRP2+2APB	42.5627	3.60424
		2-APB+PrRP2	11.5604	0.929897									NIF	72.5728	12.6904
		Nifedipine	48.7223	3.85465									NIF+2	75.7692	3.98311
		Nifedipine+PrRP2	103.924	5.44797
													CTR	100	10.6419
													PrRP2	154.677	12.1786
	LHb	CTR	100	6.31723									CMZ	48.844	8.68578
		PrRP2	157.453	16.7111									CMZ+2	51.0315	13.3016
		CMZ	13.098	1.72611									KN62	119.519	2.98086
		CMZ+PrRP2	38.0239	1.84456									PrRP2+KN62	132.426	15.4546
		KN62	112.35	4.47798
		KN62+PrRP2	123.13	13.1945
		CTR	100	6.71046
		PrRP2	194.01	5.42916
		MDL	78	9
		1+MDL	98	3.6866
		H89	79	10
		1+H89	117.719	10.1656
		CTR	100	6.71046
		PrRP2	194.01	5.42916
		U73122	92	9.72576
		1+U73122	130	10
		GF	80	5
		1+GF	46.2615	6.61312
		CTR	100	6.71046
		PrRP2	194.01	5.42916
		2APB	79	5
		1+2APB	99	3.02872
		Nifedipine	48.1315	1.73629
		1+Nifedipine	59.5399	5.34654
		CTR	100	6.71046
		PrRP2	194.01	5.42916
		CMZ	53.0845	1.71555
		1+CMZ	59.3509	0.464232
		KN62	70.6318	8.51425
		1+KN62	67.0829	6.14572
