# Supplementary material for: Reproductive Regulation of PrRPs in Teleost: The Link Between Feeding and Reproduction
Source: Front Endocrinol (Lausanne). 2021 Nov 3;12:762826. doi: 10.3389/fendo.2021.762826 (PMC8595397; doi:10.3389/fendo.2021.762826)
Supplement: Supplementary file 1 [file DataSheet_1.zip › Raw data/Figure8 LH promoterμ▒çμÇ╗.xlsx]

## Sheet: Sheet1
		PrRP-R2
PrRP-R2a		CTR	100	9.94429
		PrRP1	204.318	83.2751
		PrRP2	338.093	75.9092
PrRP-R2b		ctr	100	1.5339
		prrp1	114.577	7.6626
		prrp2	133.536	4.54677
		PrRP-R1
PrRP-R1a, CTR		CTR	100	20.2016
PrRP-R1a,PrRP1		PrRP1	178.687	32.4677
PrRP-R1a,PrRP2		PrRP2	116.941	21.8797
PrRP-R1b,CTR		CTR	100	11.2447
PrRP-R1b,PrRP1		PrRP1	178.938	35.9477
PrRP-R1b,PrRP2		PrRP2	107.298	26.6181
