# Supplementary material for: Reproductive Regulation of PrRPs in Teleost: The Link Between Feeding and Reproduction
Source: Front Endocrinol (Lausanne). 2021 Nov 3;12:762826. doi: 10.3389/fendo.2021.762826 (PMC8595397; doi:10.3389/fendo.2021.762826)
Supplement: Supplementary file 1 [file DataSheet_1.zip › Raw data/Figure9 Φà╣Φàöμ│¿σ░äσ«₧Θ¬îμ▒çμÇ╗.xlsx]

## Sheet: Sheet1
	PrRP2	CTR
LHβ	243.705	100		35.5931	27.2519
GtHα	184.552	100		11.8944	11.5778
FSHβ	114.12	100		3.53659	15.792
PRL	96.4345	100		5.72162	23.4439
β-actin	93.1867	100		6.52101	11.6659
SLα	77.3946	100		9.34651	9.42156
serum lh		ctr	prrp1	prrp2						CTR	PrRP1	prrp2
	3h	100	261.965	184					LHβ	100	243.705	151.58
	6h	100	166.09	145					GtHα	100	184.552	125
	12h	100	200.951	141					FSHβ	100	114.12	137.803
		9.04692	8.96231	10						27.2519	35.5931	3.47051
		8.93239	3.76361	8						11.5778	11.8944	10
		9.74279	8.87406	4						15.792	3.53659	13
