# Supplementary material for: Reproductive Regulation of PrRPs in Teleost: The Link Between Feeding and Reproduction
Source: Front Endocrinol (Lausanne). 2021 Nov 3;12:762826. doi: 10.3389/fendo.2021.762826 (PMC8595397; doi:10.3389/fendo.2021.762826)
Supplement: Supplementary file 2 [file DataSheet_2.zip]

Archive with 60 entries (49 files):
- Figure1/
- Figure1/.DS_Store
- __MACOSX/
- __MACOSX/Figure1/
- __MACOSX/Figure1/._.DS_Store
- Figure1/Figure1 PrRPμêÉτåƒΦé╜σ»╣μ»ö.xlsx
- __MACOSX/Figure1/._Figure1 PrRPμêÉτåƒΦé╜σ»╣μ»ö.xlsx
- Figure1/Figure1 τ╗äτ╗çΦí¿Φ╛╛σêåμ₧ÉΦâ╢σ¢╛/
- Figure1/Figure1 τ╗äτ╗çΦí¿Φ╛╛σêåμ₧ÉΦâ╢σ¢╛/PrRP1 FigureC Bottom.png
- __MACOSX/Figure1/Figure1 τ╗äτ╗çΦí¿Φ╛╛σêåμ₧ÉΦâ╢σ¢╛/
- __MACOSX/Figure1/Figure1 τ╗äτ╗çΦí¿Φ╛╛σêåμ₧ÉΦâ╢σ¢╛/._PrRP1 FigureC Bottom.png
- Figure1/Figure1 τ╗äτ╗çΦí¿Φ╛╛σêåμ₧ÉΦâ╢σ¢╛/PrRP1 FigureC Top.png
- __MACOSX/Figure1/Figure1 τ╗äτ╗çΦí¿Φ╛╛σêåμ₧ÉΦâ╢σ¢╛/._PrRP1 FigureC Top.png
- Figure1/Figure1 τ╗äτ╗çΦí¿Φ╛╛σêåμ₧ÉΦâ╢σ¢╛/PrRP2 FigureC Bottom.png
- __MACOSX/Figure1/Figure1 τ╗äτ╗çΦí¿Φ╛╛σêåμ₧ÉΦâ╢σ¢╛/._PrRP2 FigureC Bottom.png
- Figure1/Figure1 τ╗äτ╗çΦí¿Φ╛╛σêåμ₧ÉΦâ╢σ¢╛/PrRP2 FigureC Top.png
- __MACOSX/Figure1/Figure1 τ╗äτ╗çΦí¿Φ╛╛σêåμ₧ÉΦâ╢σ¢╛/._PrRP2 FigureC Top.png
- Figure1/Figure1 τ╗äτ╗çΦí¿Φ╛╛σêåμ₧ÉΦâ╢σ¢╛/PrRPR1a FigureC Bottom.png
- __MACOSX/Figure1/Figure1 τ╗äτ╗çΦí¿Φ╛╛σêåμ₧ÉΦâ╢σ¢╛/._PrRPR1a FigureC Bottom.png
- Figure1/Figure1 τ╗äτ╗çΦí¿Φ╛╛σêåμ₧ÉΦâ╢σ¢╛/PrRPR1a FigureC Top.png
- __MACOSX/Figure1/Figure1 τ╗äτ╗çΦí¿Φ╛╛σêåμ₧ÉΦâ╢σ¢╛/._PrRPR1a FigureC Top.png
- Figure1/Figure1 τ╗äτ╗çΦí¿Φ╛╛σêåμ₧ÉΦâ╢σ¢╛/PrRPR1b FigureC Bottom.png
- __MACOSX/Figure1/Figure1 τ╗äτ╗çΦí¿Φ╛╛σêåμ₧ÉΦâ╢σ¢╛/._PrRPR1b FigureC Bottom.png
- Figure1/Figure1 τ╗äτ╗çΦí¿Φ╛╛σêåμ₧ÉΦâ╢σ¢╛/PrRPR1b FigureC Top.png
- __MACOSX/Figure1/Figure1 τ╗äτ╗çΦí¿Φ╛╛σêåμ₧ÉΦâ╢σ¢╛/._PrRPR1b FigureC Top.png
- Figure1/Figure1 τ╗äτ╗çΦí¿Φ╛╛σêåμ₧ÉΦâ╢σ¢╛/PrRPR2a FigureC Bottom.png
- __MACOSX/Figure1/Figure1 τ╗äτ╗çΦí¿Φ╛╛σêåμ₧ÉΦâ╢σ¢╛/._PrRPR2a FigureC Bottom.png
- Figure1/Figure1 τ╗äτ╗çΦí¿Φ╛╛σêåμ₧ÉΦâ╢σ¢╛/PrRPR2a FigureC Top.png
- __MACOSX/Figure1/Figure1 τ╗äτ╗çΦí¿Φ╛╛σêåμ₧ÉΦâ╢σ¢╛/._PrRPR2a FigureC Top.png
- Figure1/Figure1 τ╗äτ╗çΦí¿Φ╛╛σêåμ₧ÉΦâ╢σ¢╛/PrRPR2b FigureC Bottom.png
- __MACOSX/Figure1/Figure1 τ╗äτ╗çΦí¿Φ╛╛σêåμ₧ÉΦâ╢σ¢╛/._PrRPR2b FigureC Bottom.png
- Figure1/Figure1 τ╗äτ╗çΦí¿Φ╛╛σêåμ₧ÉΦâ╢σ¢╛/PrRPR2bFigureC Top.png
- __MACOSX/Figure1/Figure1 τ╗äτ╗çΦí¿Φ╛╛σêåμ₧ÉΦâ╢σ¢╛/._PrRPR2bFigureC Top.png
- Figure1/Figure1 τ╗äτ╗çΦí¿Φ╛╛σêåμ₧ÉΦâ╢σ¢╛/╬▓-actin FigureC Bottom.png
- __MACOSX/Figure1/Figure1 τ╗äτ╗çΦí¿Φ╛╛σêåμ₧ÉΦâ╢σ¢╛/._╬▓-actin FigureC Bottom.png
- Figure1/Figure1 τ╗äτ╗çΦí¿Φ╛╛σêåμ₧ÉΦâ╢σ¢╛/╬▓-actin FigureC Top.png
- __MACOSX/Figure1/Figure1 τ╗äτ╗çΦí¿Φ╛╛σêåμ₧ÉΦâ╢σ¢╛/._╬▓-actin FigureC Top.png
- __MACOSX/Figure1/._Figure1 τ╗äτ╗çΦí¿Φ╛╛σêåμ₧ÉΦâ╢σ¢╛
- Figure1/Figure1σàìτû1⁄2ΦìoσàëσÅèHEμƒôΦë▓/
- Figure1/Figure1σàìτû1⁄2ΦìoσàëσÅèHEμƒôΦë▓/.DS_Store
- __MACOSX/Figure1/Figure1σàìτû1⁄2ΦìoσàëσÅèHEμƒôΦë▓/
- __MACOSX/Figure1/Figure1σàìτû1⁄2ΦìoσàëσÅèHEμƒôΦë▓/._.DS_Store
- Figure1/Figure1σàìτû1⁄2ΦìoσàëσÅèHEμƒôΦë▓/HE/
- Figure1/Figure1σàìτû1⁄2ΦìoσàëσÅèHEμƒôΦë▓/HE/HE staining figure D.tif
- __MACOSX/Figure1/Figure1σàìτû1⁄2ΦìoσàëσÅèHEμƒôΦë▓/HE/
- __MACOSX/Figure1/Figure1σàìτû1⁄2ΦìoσàëσÅèHEμƒôΦë▓/HE/._HE staining figure D.tif
- __MACOSX/Figure1/Figure1σàìτû1⁄2ΦìoσàëσÅèHEμƒôΦë▓/._HE
- Figure1/Figure1σàìτû1⁄2ΦìoσàëσÅèHEμƒôΦë▓/σàìτû1⁄2Φìoσàë/
- Figure1/Figure1σàìτû1⁄2ΦìoσàëσÅèHEμƒôΦë▓/σàìτû1⁄2Φìoσàë/.DS_Store
- __MACOSX/Figure1/Figure1σàìτû1⁄2ΦìoσàëσÅèHEμƒôΦë▓/σàìτû1⁄2Φìoσàë/
- __MACOSX/Figure1/Figure1σàìτû1⁄2ΦìoσàëσÅèHEμƒôΦë▓/σàìτû1⁄2Φìoσàë/._.DS_Store
- Figure1/Figure1σàìτû1⁄2ΦìoσàëσÅèHEμƒôΦë▓/σàìτû1⁄2Φìoσàë/Figure E.tif
- __MACOSX/Figure1/Figure1σàìτû1⁄2ΦìoσàëσÅèHEμƒôΦë▓/σàìτû1⁄2Φìoσàë/._Figure E.tif
- Figure1/Figure1σàìτû1⁄2ΦìoσàëσÅèHEμƒôΦë▓/σàìτû1⁄2Φìoσàë/Figure F.tif
- __MACOSX/Figure1/Figure1σàìτû1⁄2ΦìoσàëσÅèHEμƒôΦë▓/σàìτû1⁄2Φìoσàë/._Figure F.tif
- Figure1/Figure1σàìτû1⁄2ΦìoσàëσÅèHEμƒôΦë▓/σàìτû1⁄2Φìoσàë/Figure G.tif
- __MACOSX/Figure1/Figure1σàìτû1⁄2ΦìoσàëσÅèHEμƒôΦë▓/σàìτû1⁄2Φìoσàë/._Figure G.tif
- __MACOSX/Figure1/Figure1σàìτû1⁄2ΦìoσàëσÅèHEμƒôΦë▓/._σàìτû1⁄2Φìoσàë
- __MACOSX/Figure1/._Figure1σàìτû1⁄2ΦìoσàëσÅèHEμƒôΦë▓
- __MACOSX/._Figure1
